# Supplementary material for: A new mouse SNP genotyping assay for speed congenics: combining flexibility, affordability, and power
Source: BMC Genomics. 2021 May 24;22:378. doi: 10.1186/s12864-021-07698-9 (PMC8142480; doi:10.1186/s12864-021-07698-9)
Supplement: Supplementary file 1 — Additional file 1: Table S1. Standard-format “bed” file showing the genomic positions of the SNPs in the mouse genotyping assay. First column = chromosome number, second column = start of the SNP position, third column = end of the SNP position, fourth column = SNP name. Table S2. Standard-format “bed” file showing the genomic positions of the probes in the mouse genotyping assay. First column = chromosome number, second column = start of the SNP position, third column = end of the SNP position, fourth column = SNP name, fifth column = score, sixth column = positive or negative DNA strand. Table S3. Metadata and genotype summaries for all samples included in the study, including samples used in the experiment comparing three batches of 48 samples (“Experiment1_3Batches”), the experiment identifying diagnostic SNPs for different strains (“Experiment2_Strains”), and the backcross experiment (“Experiment3_Backcross”). Samples included in each of these experiments are indicated by “yes” in the corresponding column; some samples were used in more than one experiment, and some samples were sequenced more than one time as technical replicates, starting from the same genomic DNA extraction (indicated in “ReplicateNumber” column). “LibraryID” = name of the sequencing library; “BatchID” = batch ID for the sequencing run; “Strain” = the strain ID for samples that were not backcrossed individuals; “DonorStrain” = the donor strain for backcrossed individuals; “BackcrossNumber” = backcross number for backcrossed individuals; “BB” = number of SNPs that were homozygous for the alternate allele; “AB” = number of SNPs that were heterozygous for the alternate allele; “AA” = number of SNPs that were homozygous for the reference allele; “failed” = number of SNPs that failed to genotype; “TotalGenotyped” = total number of SNPs successfully genotyped; “ProportionAA” = proportion of genotyped SNPs that were homozygous for the reference allele; “ProportionA” = proportion of reference allele [file 12864_2021_7698_MOESM1_ESM.zip › TableS1.txt]

chr1	3162629	3162630	rs3691099
chr1	4143178	4143179	rs3658242
chr1	4780354	4780355	rs4222142
chr1	7148373	7148374	rs3667401
chr1	8083447	8083448	rs3684358
chr1	9023601	9023602	rs3714728
chr1	9999861	9999862	rs3706453
chr1	11297066	11297067	rs3024181
chr1	11933717	11933718	rs3664960
chr1	11996704	11996705	B6_01-011986786-S
chr1	12920188	12920189	rs3661835
chr1	14018799	14018800	rs3702433
chr1	15978897	15978898	rs3684370
chr1	20802459	20802460	rs3716569
chr1	21942440	21942441	rs3711079
chr1	22675393	22675394	rs3689181
chr1	23922494	23922495	rs3714241
chr1	25674429	25674430	rs3666554
chr1	26753481	26753482	rs3717497
chr1	27707783	27707784	rs3089881
chr1	28731285	28731286	rs3725641
chr1	29717296	29717297	rs3695988
chr1	30830772	30830773	rs4137502
chr1	31724385	31724386	rs3712692
chr1	32511499	32511500	rs3707642
chr1	33754598	33754599	B6_01-033811444-S
chr1	34445458	34445459	rs4222256
chr1	34544355	34544356	rs4222269
chr1	35694529	35694530	rs3022778
chr1	35712463	35712464	rs3088581
chr1	37410412	37410413	rs4222275
chr1	38478318	38478319	rs3663884
chr1	38996025	38996026	rs4222284
chr1	41476468	41476469	rs3706173
chr1	42367594	42367595	B6_rs31362610
chr1	42649972	42649973	rs3715199
chr1	43449601	43449602	rs4136282
chr1	44213893	44213894	rs4222320
chr1	45447252	45447253	rs3654040
chr1	46830175	46830176	rs3712347
chr1	49490551	49490552	rs3716368
chr1	50397831	50397832	rs3023914
chr1	51465001	51465002	rs4222328
chr1	52530432	52530433	rs3682298
chr1	54986422	54986423	rs3668074
chr1	55555207	55555208	rs3723035
chr1	58410175	58410176	rs3720019
chr1	58844483	58844484	rs4222382
chr1	59215593	59215594	rs3687432
chr1	59990133	59990134	B6_rs3659238
chr1	61555153	61555154	rs3673812
chr1	62641144	62641145	rs3683410
chr1	63595897	63595898	rs4222401
chr1	64412467	64412468	rs3697376
chr1	65045806	65045807	rs3022802
chr1	67876910	67876911	rs3022803
chr1	68382445	68382446	rs3683684
chr1	69689169	69689170	sanger2148
chr1	72314810	72314811	rs3716722
chr1	72394389	72394390	rs4222426
chr1	73015158	73015159	rs3022818
chr1	74916504	74916505	B6_01-074963079-S
chr1	75484371	75484372	rs3702635
chr1	76390095	76390096	rs3699038
chr1	77178151	77178152	rs3672814
chr1	78425301	78425302	rs4222476
chr1	79306815	79306816	rs3677697
chr1	84087653	84087654	rs3089629
chr1	85791404	85791405	rs3678377
chr1	87791453	87791454	rs4222500
chr1	88740336	88740337	rs3670389
chr1	89153266	89153267	rs4222507
chr1	89544886	89544887	rs3717961
chr1	90781640	90781641	rs4222516
chr1	91697036	91697037	B6_01-093593614-S
chr1	92827028	92827029	rs3022828
chr1	93628812	93628813	rs3664528
chr1	99573167	99573168	rs3695980
chr1	101529107	101529108	rs3720366
chr1	104551933	104551934	rs3664662
chr1	105517796	105517797	rs3684654
chr1	106882024	106882025	rs4222564
chr1	109536566	109536567	rs3709343
chr1	110602674	110602675	rs4222568
chr1	111482534	111482535	rs3723741
chr1	112352572	112352573	rs3663366
chr1	113349518	113349519	rs3721888
chr1	115376882	115376883	rs3702880
chr1	116037565	116037566	UNCHS002025
chr1	116345885	116345886	rs4136901
chr1	118478573	118478574	rs3680832
chr1	119116296	119116297	B6_01-121012874-S
chr1	121332537	121332538	rs3693218
chr1	121803089	121803090	rs3023522
chr1	122240545	122240546	rs3676992
chr1	123398575	123398576	rs3691057
chr1	125272949	125272950	rs3700137
chr1	125867975	125867976	rs4222579
chr1	127188499	127188500	rs3714423
chr1	127491703	127491704	rs3704842
chr1	128323458	128323459	rs3661721
chr1	131290753	131290754	rs3716148
chr1	131505394	131505395	rs3724826
chr1	131667916	131667917	rs4222623
chr1	132481914	132481915	rs3678662
chr1	133360181	133360182	rs3022833
chr1	134474324	134474325	rs3675141
chr1	135382601	135382602	rs4222666
chr1	135384772	135384773	rs3668095
chr1	136283697	136283698	B6_rs31375526
chr1	136317916	136317917	rs3691222
chr1	138210221	138210222	rs3700475
chr1	139078762	139078763	rs3677464
chr1	142095204	142095205	rs3663996
chr1	143257364	143257365	rs3022841
chr1	143292237	143292238	rs3701166
chr1	144184837	144184838	rs3722434
chr1	145181358	145181359	rs3672697
chr1	146452386	146452387	rs3666525
chr1	149205470	149205471	rs3710036
chr1	149816474	149816475	rs3023658
chr1	149829957	149829958	rs3680033
chr1	151127556	151127557	rs3708797
chr1	152255009	152255010	rs3670558
chr1	153233345	153233346	rs3674280
chr1	155709304	155709305	rs3720900
chr1	156042895	156042896	rs3724524
chr1	157107267	157107268	rs3681647
chr1	157942803	157942804	rs3696645
chr1	158946756	158946757	rs3675960
chr1	159757166	159757167	rs3022845
chr1	159924685	159924686	rs3672701
chr1	161060284	161060285	rs4135672
chr1	161703658	161703659	rs3022843
chr1	161795045	161795046	rs3706326
chr1	163132698	163132699	B6_rs6341208
chr1	164287907	164287908	rs4222765
chr1	164391819	164391820	rs3707309
chr1	167223112	167223113	rs4222799
chr1	168216634	168216635	rs3714825
chr1	169074290	169074291	rs3681698
chr1	169858040	169858041	rs3675022
chr1	169972290	169972291	rs4222821
chr1	170960883	170960884	rs3022854
chr1	171276273	171276274	rs4222835
chr1	171938065	171938066	rs3710340
chr1	172847931	172847932	rs3658333
chr1	174055610	174055611	rs3699295
chr1	174657452	174657453	rs3655994
chr1	176728555	176728556	rs3654101
chr1	177039242	177039243	B6_01-178969734-S
chr1	180938136	180938137	rs3022876
chr1	183916563	183916564	rs3678548
chr1	183978549	183978550	rs3023811
chr1	184519587	184519588	UNCHS003550
chr1	185201492	185201493	rs3701527
chr1	185932808	185932809	rs3684803
chr1	186833759	186833760	rs3710904
chr1	188900888	188900889	rs3680295
chr1	189806052	189806053	rs3675669
chr1	190444032	190444033	rs3699344
chr1	191793937	191793938	rs3715125
chr1	193221937	193221938	rs3022878
chr1	193272690	193272691	rs4222922
chr1	194246274	194246275	B6_01-196072469-S
chr10	5030775	5030776	UNCHS027418
chr10	5419098	5419099	rs3660611
chr10	6490660	6490661	rs3663844
chr10	6850115	6850116	rs3090968
chr10	8197468	8197469	rs4135782
chr10	9292253	9292254	rs3090140
chr10	10319524	10319525	rs3663269
chr10	11460506	11460507	rs3708450
chr10	12213636	12213637	rs3697717
chr10	12828274	12828275	rs3090195
chr10	13300271	13300272	rs3669669
chr10	13687795	13687796	rs4228121
chr10	14129986	14129987	rs3658786
chr10	15256562	15256563	rs3701746
chr10	16499984	16499985	rs4137249
chr10	18188307	18188308	rs3696055
chr10	19373180	19373181	rs3696310
chr10	20203612	20203613	rs3667084
chr10	21246032	21246033	rs3668769
chr10	21525528	21525529	B6_10-021245335-S
chr10	23187038	23187039	rs3665690
chr10	27120049	27120050	rs3679593
chr10	28596046	28596047	rs3023233
chr10	41944744	41944745	B6_10-041664551-S
chr10	42701996	42701997	rs3716113
chr10	43043785	43043786	rs3702010
chr10	44972543	44972544	rs3661754
chr10	49151283	49151284	rs3722617
chr10	49618822	49618823	rs3687171
chr10	53743148	53743149	rs3696307
chr10	56314779	56314780	B6_rs29377979
chr10	58401503	58401504	UNCHS028313
chr10	66444138	66444139	rs3723140
chr10	70119590	70119591	rs3687255
chr10	70403833	70403834	rs3023942
chr10	79169476	79169477	UNC18292620
chr10	80452284	80452285	B6_rs29349055
chr10	82992865	82992866	rs3717445
chr10	84651734	84651735	rs4136858
chr10	86388594	86388595	rs3687328
chr10	89681043	89681044	rs3089366
chr10	90916111	90916112	rs3713441
chr10	91923682	91923683	rs3705913
chr10	93265503	93265504	rs4228405
chr10	93831528	93831529	rs3704566
chr10	99450176	99450177	rs4228444
chr10	100114797	100114798	rs3710293
chr10	100238440	100238441	B6_rs13480728
chr10	103008494	103008495	rs3716716
chr10	103879270	103879271	rs3655579
chr10	114857171	114857172	rs3713628
chr10	117393870	117393871	rs3670118
chr10	117496334	117496335	UNC18807186
chr10	118052325	118052326	rs3693293
chr10	118547376	118547377	rs3151132
chr10	120066602	120066603	rs3674646
chr10	121274115	121274116	rs3653850
chr10	122802588	122802589	rs3693721
chr10	124779030	124779031	rs3693474
chr10	126891714	126891715	rs4136978
chr10	127454592	127454593	rs3676616
chr10	128210047	128210048	rs3676330
chr10	128453131	128453132	rs3719409
chr11	4508729	4508730	rs3659787
chr11	5784646	5784647	rs4222040
chr11	9579230	9579231	rs3703920
chr11	12293296	12293297	rs3663826
chr11	13565036	13565037	rs3705394
chr11	14367377	14367378	rs3685856
chr11	15003303	15003304	rs3703198
chr11	16281186	16281187	rs3689494
chr11	19979673	19979674	rs3707185
chr11	22836933	22836934	rs4228622
chr11	24486228	24486229	rs3673413
chr11	29229869	29229870	rs3720425
chr11	32230039	32230040	rs4228647
chr11	33051316	33051317	rs3723833
chr11	35328301	35328302	rs3701665
chr11	36129085	36129086	rs3672953
chr11	38862540	38862541	rs3696538
chr11	39967198	39967199	rs3717967
chr11	41183976	41183977	rs3704891
chr11	42627207	42627208	rs3090959
chr11	43972574	43972575	rs3691185
chr11	46853361	46853362	rs3686921
chr11	54321477	54321478	rs3695837
chr11	55865770	55865771	rs3671065
chr11	56516066	56516067	rs3088940
chr11	58970013	58970014	rs3023311
chr11	59876486	59876487	rs3673679
chr11	59970575	59970576	rs4228772
chr11	61070649	61070650	rs3023266
chr11	63073480	63073481	B6_rs6268547
chr11	63096960	63096961	rs3024185
chr11	63615689	63615690	rs3705233
chr11	65710375	65710376	rs3023267
chr11	66779824	66779825	rs3655482
chr11	69747462	69747463	rs3668244
chr11	70688452	70688453	rs4228839
chr11	72168089	72168090	rs3023278
chr11	73014370	73014371	rs3091155
chr11	74675985	74675986	rs3691128
chr11	75605461	75605462	rs3714172
chr11	78745520	78745521	B6_11-078559023-S
chr11	79839839	79839840	rs3700839
chr11	80670670	80670671	rs3688710
chr11	82863757	82863758	rs3663879
chr11	84182929	84182930	rs3089858
chr11	86736490	86736491	rs4139757
chr11	87800922	87800923	rs3090226
chr11	88522321	88522322	rs3688569
chr11	89452958	89452959	rs3682081
chr11	90536534	90536535	rs3688955
chr11	93164960	93164961	rs3089065
chr11	93447660	93447661	rs3666155
chr11	94566452	94566453	rs3671548
chr11	94758819	94758820	UNCHS031923
chr11	95353540	95353541	rs3090050
chr11	96525430	96525431	rs3710148
chr11	97987935	97987936	B6_11-097849250-S
chr11	99580136	99580137	rs4229088
chr11	102148911	102148912	rs4229101
chr11	102972406	102972407	rs4229110
chr11	104332201	104332202	rs3153215
chr11	104522964	104522965	rs3024066
chr11	106892213	106892214	rs3705163
chr11	107619749	107619750	rs3679103
chr11	110384853	110384854	rs3712384
chr11	112355669	112355670	rs3687980
chr11	114637670	114637671	rs3660683
chr11	115117709	115117710	B6_11-114979024-S
chr11	116315625	116315626	rs3675087
chr11	116922730	116922731	rs3023766
chr11	117894088	117894089	rs3023710
chr11	120250493	120250494	rs3726373
chr11	121255238	121255239	rs3675603
chr12	3701819	3701820	rs3675632
chr12	5568759	5568760	rs3671469
chr12	6534290	6534291	rs3678707
chr12	7990619	7990620	sanger870q
chr12	9543136	9543137	rs3689696
chr12	11140549	11140550	rs4140017
chr12	13118508	13118509	rs3692276
chr12	14194676	14194677	rs3653621
chr12	15125085	15125086	rs3709592
chr12	16158477	16158478	rs3726157
chr12	16972873	16972874	B6_12-016979680-S
chr12	24804819	24804820	rs3023339
chr12	25094870	25094871	rs4229284
chr12	26130511	26130512	rs3719031
chr12	26769779	26769780	rs3090831
chr12	28150296	28150297	rs3712523
chr12	29000534	29000535	rs3089800
chr12	30054856	30054857	rs3091105
chr12	31194433	31194434	rs3688277
chr12	32208373	32208374	rs3711295
chr12	34334379	34334380	rs3684371
chr12	35121799	35121800	rs4138302
chr12	36319985	36319986	rs3669704
chr12	37089671	37089672	rs3658204
chr12	37383160	37383161	rs3089465
chr12	39488992	39488993	B6_rs13481403
chr12	40420928	40420929	rs3665526
chr12	42944165	42944166	rs3670955
chr12	45325126	45325127	rs3701242
chr12	46094500	46094501	rs3668360
chr12	46919105	46919106	rs3665793
chr12	51774762	51774763	rs3699306
chr12	53919898	53919899	rs3700857
chr12	54887785	54887786	rs3688316
chr12	56710552	56710553	rs3023347
chr12	57952689	57952690	rs3706319
chr12	58879772	58879773	rs3662939
chr12	59816236	59816237	rs3691446
chr12	62806599	62806600	rs3673599
chr12	63972883	63972884	rs3657568
chr12	64658176	64658177	rs3712499
chr12	66717234	66717235	rs3677704
chr12	69584487	69584488	rs3023345
chr12	70848952	70848953	rs3705955
chr12	72778837	72778838	rs3714720
chr12	73043554	73043555	rs4229415
chr12	73605293	73605294	rs3683927
chr12	74725400	74725401	rs3655558
chr12	75996766	75996767	rs3663221
chr12	76623350	76623351	rs3700554
chr12	78158652	78158653	rs3724069
chr12	79236529	79236530	B6_12-080337517-S
chr12	79808447	79808448	rs3699929
chr12	87045534	87045535	rs3716095
chr12	89146106	89146107	rs3711162
chr12	90169954	90169955	rs3707414
chr12	98297395	98297396	rs3719660
chr12	99200893	99200894	rs3673029
chr12	100209560	100209561	rs4229511
chr12	100911274	100911275	rs4229518
chr12	102311713	102311714	rs3692977
chr12	104852852	104852853	rs3663596
chr12	108146965	108146966	rs3713608
chr12	109962423	109962424	rs3023940
chr12	110615072	110615073	rs3672124
chr12	112452835	112452836	rs3691931
chr12	113258516	113258517	rs4229611
chr12	113264957	113264958	rs3682260
chr12	113421618	113421619	rs4229615
chr12	116059104	116059105	rs3726985
chr12	116179293	116179294	rs3023711
chr12	116181816	116181817	rs3024062
chr12	117167624	117167625	B6_12-118406098-S
chr12	118051960	118051961	rs3686631
chr12	119088969	119088970	rs3696039
chr13	4161354	4161355	rs3695486
chr13	6304054	6304055	B6_rs13481676
chr13	9880560	9880561	rs3719002
chr13	10531207	10531208	rs4229629
chr13	11814837	11814838	rs3681143
chr13	13634246	13634247	rs3655030
chr13	14354062	14354063	rs3680731
chr13	16184498	16184499	rs3701757
chr13	23696446	23696447	rs3679575
chr13	27037149	27037150	B6_rs13481734
chr13	30428376	30428377	rs3669896
chr13	31416891	31416892	rs3654710
chr13	32411536	32411537	rs3687359
chr13	34180572	34180573	rs3723893
chr13	34667802	34667803	sanger1027
chr13	37631960	37631961	rs3088825
chr13	38430800	38430801	rs3659063
chr13	39480450	39480451	rs3719347
chr13	41442785	41442786	rs3722313
chr13	42472940	42472941	rs3679151
chr13	42813914	42813915	B6_13-042909284-S
chr13	43243300	43243301	rs3718901
chr13	44401548	44401549	rs3023382
chr13	45546278	45546279	rs4229720
chr13	47314624	47314625	rs3724682
chr13	53223547	53223548	rs3090002
chr13	53332813	53332814	rs4229748
chr13	53664125	53664126	rs3709215
chr13	54884970	54884971	rs3662923
chr13	55506932	55506933	rs4229759
chr13	60581494	60581495	rs3713287
chr13	63119272	63119273	rs3654821
chr13	63980375	63980376	rs3703511
chr13	64921971	64921972	B6_13-065023280-S
chr13	67840276	67840277	rs3023384
chr13	68879858	68879859	rs3714056
chr13	69746379	69746380	rs3685748
chr13	70669955	70669956	rs3669439
chr13	71923401	71923402	rs3681386
chr13	74211560	74211561	rs3090114
chr13	74853006	74853007	rs3667493
chr13	75877570	75877571	rs3717315
chr13	78017907	78017908	rs3677220
chr13	79067240	79067241	rs3694954
chr13	79799757	79799758	rs3713411
chr13	80716493	80716494	rs3673712
chr13	85068946	85068947	rs3716022
chr13	85479947	85479948	B6_13-085619553-S
chr13	86052628	86052629	rs3681496
chr13	86620526	86620527	rs3724211
chr13	87674301	87674302	rs3666540
chr13	92212252	92212253	rs3090591
chr13	93710492	93710493	rs3675592
chr13	95513706	95513707	rs4229988
chr13	95700999	95701000	rs4230010
chr13	95723638	95723639	rs3695655
chr13	96650359	96650360	rs3023390
chr13	98546659	98546660	rs3692326
chr13	99508180	99508181	rs3683529
chr13	101209231	101209232	B6_rs3702296
chr13	104511580	104511581	rs3687254
chr13	108423891	108423892	rs3686453
chr13	109681582	109681583	rs3682738
chr13	110542509	110542510	rs3712278
chr13	111771070	111771071	rs3668922
chr13	112506556	112506557	rs4222065
chr13	112969373	112969374	rs4230084
chr13	113095756	113095757	rs4230094
chr13	115088508	115088509	rs4230113
chr13	115447806	115447807	rs3724755
chr13	116177491	116177492	rs3088696
chr13	116332638	116332639	rs3694860
chr13	117663597	117663598	B6_13-118452405-S
chr13	119466093	119466094	rs3710370
chr13	119477807	119477808	UNC23498712
chr14	7781232	7781233	rs3701221
chr14	8793152	8793153	rs3707741
chr14	9293886	9293887	B6_14-010126401-S
chr14	9760329	9760330	rs3689508
chr14	10607083	10607084	rs3669009
chr14	12716354	12716355	rs3705635
chr14	14741776	14741777	rs3693123
chr14	15721035	15721036	rs3667005
chr14	16555311	16555312	rs3721635
chr14	17652298	17652299	rs3678171
chr14	20430103	20430104	rs3660288
chr14	21040496	21040497	rs3694155
chr14	21795958	21795959	rs3667842
chr14	21832297	21832298	rs3692147
chr14	25343319	25343320	rs3682880
chr14	28959208	28959209	rs3719262
chr14	30084247	30084248	rs4137897
chr14	31183418	31183419	rs4230248
chr14	32051944	32051945	rs3695610
chr14	33003238	33003239	rs3669686
chr14	33970541	33970542	rs3722707
chr14	34342315	34342316	rs3090087
chr14	35118763	35118764	rs3715997
chr14	36049587	36049588	rs3686300
chr14	36875128	36875129	rs4151921
chr14	40824928	40824929	B6_14-041638218-S
chr14	46096692	46096693	rs3671357
chr14	47096157	47096158	rs3661783
chr14	48172963	48172964	rs3659053
chr14	51101914	51101915	rs3023408
chr14	51146781	51146782	rs3691090
chr14	52112209	52112210	rs3663237
chr14	53829892	53829893	rs3140419
chr14	55021860	55021861	rs3697794
chr14	57099861	57099862	rs3090594
chr14	57938483	57938484	rs3657883
chr14	58581830	58581831	B6_rs30650651
chr14	58815553	58815554	rs3694671
chr14	59903843	59903844	rs3715521
chr14	61769110	61769111	rs3698488
chr14	62924493	62924494	rs3702501
chr14	64063110	64063111	rs3659450
chr14	64812462	64812463	rs3660830
chr14	66161849	66161850	rs3700249
chr14	66745347	66745348	rs3664667
chr14	67814317	67814318	rs3689061
chr14	68761775	68761776	rs3089069
chr14	69175324	69175325	rs4230427
chr14	69697561	69697562	rs4230429
chr14	70604116	70604117	rs4230463
chr14	71738514	71738515	rs3023675
chr14	72091638	72091639	rs3702297
chr14	73058635	73058636	rs4137600
chr14	74191808	74191809	rs3667541
chr14	75154546	75154547	rs3673120
chr14	75727726	75727727	B6_14-076127534-S
chr14	76089861	76089862	rs3664973
chr14	77124856	77124857	rs3670540
chr14	78038401	78038402	rs3693589
chr14	78990728	78990729	rs3706792
chr14	80333710	80333711	rs3023412
chr14	83405395	83405396	rs3665803
chr14	86043852	86043853	rs3666728
chr14	86833566	86833567	rs3716621
chr14	87806958	87806959	UNCHS039020
chr14	88093304	88093305	rs3676913
chr14	89812177	89812178	rs3699634
chr14	91997683	91997684	rs3655019
chr14	93052863	93052864	rs3666178
chr14	93788635	93788636	rs3721277
chr14	95768343	95768344	rs3653532
chr14	96948102	96948103	rs3684516
chr14	99327623	99327624	rs3703320
chr14	101896631	101896632	rs3686670
chr14	104944634	104944635	rs3656066
chr14	105855102	105855103	rs3677639
chr14	107999976	107999977	rs3669857
chr14	109958050	109958051	rs3712511
chr14	110773343	110773344	rs3662098
chr14	111883833	111883834	rs3712154
chr14	116957945	116957946	rs3715673
chr14	118630415	118630416	rs3665847
chr14	119638974	119638975	rs3707842
chr14	120944587	120944588	rs4230603
chr14	121283225	121283226	rs4230609
chr14	123146196	123146197	rs3685710
chr15	6171784	6171785	rs3715343
chr15	6623102	6623103	rs3023943
chr15	7167979	7167980	B6_rs13459145
chr15	8093532	8093533	rs3693019
chr15	9087428	9087429	rs3656384
chr15	10101303	10101304	rs3676680
chr15	10820502	10820503	rs3023415
chr15	17070287	17070288	rs3726451
chr15	18155055	18155056	rs4230664
chr15	19090512	19090513	rs3717526
chr15	19756441	19756442	rs3023911
chr15	20208711	20208712	rs3662097
chr15	20882474	20882475	rs3714893
chr15	22173817	22173818	rs3690031
chr15	26051334	26051335	rs3698253
chr15	27703854	27703855	B6_15-027633610-S
chr15	30257987	30257988	rs3689286
chr15	32696208	32696209	rs3091175
chr15	33033807	33033808	rs3720676
chr15	34143547	34143548	rs4230696
chr15	34484307	34484308	rs3091037
chr15	34840081	34840082	rs3689848
chr15	34876688	34876689	rs3090993
chr15	35616173	35616174	rs3089995
chr15	37058580	37058581	rs3090049
chr15	37462412	37462413	B6_rs31810918
chr15	37911221	37911222	rs3656969
chr15	39730368	39730369	rs3683812
chr15	40876543	40876544	rs3659021
chr15	41737830	41737831	rs3090057
chr15	42825751	42825752	rs3667271
chr15	43874718	43874719	rs3694011
chr15	47797832	47797833	rs3684519
chr15	49066785	49066786	rs3719583
chr15	50857203	50857204	rs3660290
chr15	51734671	51734672	rs3688432
chr15	52713518	52713519	rs3653403
chr15	54746206	54746207	rs4230721
chr15	54839031	54839032	rs4222080
chr15	57160485	57160486	rs3702158
chr15	59331230	59331231	rs4230758
chr15	60914620	60914621	rs3667910
chr15	61544445	61544446	rs3698420
chr15	61693735	61693736	B6_rs32286262
chr15	62640498	62640499	rs3656705
chr15	63518009	63518010	rs3023419
chr15	70454303	70454304	rs3703015
chr15	71152966	71152967	rs3088560
chr15	71521050	71521051	rs3088506
chr15	72650224	72650225	rs3655952
chr15	73583764	73583765	rs3672870
chr15	74485653	74485654	rs3724474
chr15	75158499	75158500	rs4230816
chr15	79484265	79484266	rs3023422
chr15	79916120	79916121	rs4230879
chr15	80421164	80421165	rs3719392
chr15	83126401	83126402	rs4230908
chr15	85279252	85279253	rs3708161
chr15	85925250	85925251	B6_15-085755681-S
chr15	86300954	86300955	rs3690689
chr15	87375385	87375386	rs3711016
chr15	88094871	88094872	rs4140226
chr15	90447887	90447888	rs3724956
chr15	92318106	92318107	rs3707104
chr15	93302291	93302292	rs3699619
chr15	95354567	95354568	rs3676400
chr15	96576352	96576353	rs4230980
chr15	97711919	97711920	rs3023427
chr15	100409512	100409513	rs3023831
chr15	101561022	101561023	B6_15-101391454-S
chr15	101810822	101810823	rs3023429
chr15	102245605	102245606	rs3665905
chr16	3862248	3862249	rs4151926
chr16	4238019	4238020	B6_16-004238020-S
chr16	5596391	5596392	rs4153115
chr16	6184882	6184883	rs3090912
chr16	6555306	6555307	rs4155455
chr16	8838465	8838466	rs4159750
chr16	9570169	9570170	rs4160288
chr16	11503559	11503560	rs4161857
chr16	12604560	12604561	rs4162874
chr16	13269664	13269665	rs4163058
chr16	13902387	13902388	rs3090019
chr16	15586264	15586265	rs4164914
chr16	16262761	16262762	rs4165029
chr16	19883078	19883079	rs4165081
chr16	21339003	21339004	B6_rs4165280
chr16	25407301	25407302	rs4165467
chr16	27359165	27359166	rs4165510
chr16	28238200	28238201	rs4166431
chr16	29340183	29340184	rs4167317
chr16	31242740	31242741	rs4168890
chr16	32194779	32194780	rs4170074
chr16	33322582	33322583	rs4171393
chr16	34212325	34212326	rs3681905
chr16	35291543	35291544	UNC26637650
chr16	35438074	35438075	rs4172707
chr16	37212867	37212868	rs4173891
chr16	38174822	38174823	rs4174474
chr16	39186989	39186990	rs4175617
chr16	39695980	39695981	B6_16-039696094-S
chr16	40140240	40140241	rs4177057
chr16	41177794	41177795	rs4177963
chr16	41687893	41687894	UNCHS042598
chr16	42174688	42174689	sanger1653q
chr16	42226859	42226860	rs4179051
chr16	43238774	43238775	rs4179145
chr16	45037050	45037051	rs4180179
chr16	45620288	45620289	rs3090957
chr16	46009364	46009365	rs4182202
chr16	46983158	46983159	rs4183127
chr16	48129738	48129739	rs4184097
chr16	49089466	49089467	rs4184376
chr16	51096758	51096759	rs4186333
chr16	51635713	51635714	rs4187140
chr16	55942756	55942757	rs4188108
chr16	57292483	57292484	rs4189277
chr16	57765820	57765821	rs4189622
chr16	58692910	58692911	rs4190619
chr16	60948993	60948994	rs4193065
chr16	63773114	63773115	rs4151935
chr16	63792472	63792473	rs4195412
chr16	66406106	66406107	rs4197416
chr16	67613372	67613373	rs4197785
chr16	68417571	68417572	rs4198584
chr16	75143009	75143010	rs4205499
chr16	77319803	77319804	B6_16-077320049-S
chr16	89451338	89451339	rs4216475
chr16	91372334	91372335	rs4219072
chr16	92362156	92362157	rs4219612
chr16	94155074	94155075	rs4220296
chr16	95108046	95108047	rs4221067
chr16	96316082	96316083	rs3164088
chr16	96788918	96788919	UNCHS043451
chr17	5079177	5079178	rs3667161
chr17	5885429	5885430	rs3694565
chr17	9006311	9006312	rs3671032
chr17	14331490	14331491	rs3664721
chr17	20725431	20725432	rs3023727
chr17	22842776	22842777	sanger1832
chr17	23607062	23607063	B6_17-023744030-S
chr17	23674961	23674962	rs4231344
chr17	23780061	23780062	rs4231354
chr17	23968239	23968240	rs3673763
chr17	24194100	24194101	rs3023864
chr17	25173771	25173772	rs4137889
chr17	25982901	25982902	rs4135869
chr17	27107932	27107933	rs3684506
chr17	28062903	28062904	rs3724283
chr17	28966602	28966603	rs3696834
chr17	30939276	30939277	rs3690712
chr17	32027091	32027092	rs3660486
chr17	34196994	34196995	rs3023442
chr17	35033370	35033371	rs3725348
chr17	36273978	36273979	rs3712621
chr17	42510715	42510716	rs3657535
chr17	43077806	43077807	B6_17-043214756-S
chr17	43164868	43164869	rs3667420
chr17	44163124	44163125	rs3677240
chr17	46126011	46126012	rs3655319
chr17	47327626	47327627	rs3712909
chr17	49224034	49224035	rs3721713
chr17	51739713	51739714	rs3023778
chr17	53127905	53127906	rs3692329
chr17	55125197	55125198	rs3710986
chr17	55125267	55125268	rs3711131
chr17	57012761	57012762	rs3712800
chr17	58195861	58195862	rs3710084
chr17	65887381	65887382	rs3090282
chr17	66421323	66421324	rs3718630
chr17	67405878	67405879	rs3023456
chr17	67998525	67998526	rs3681815
chr17	69049501	69049502	rs3657117
chr17	71059733	71059734	rs3703141
chr17	72009199	72009200	rs3022791
chr17	74048433	74048434	rs4136531
chr17	75192213	75192214	rs3688141
chr17	76082124	76082125	rs3664306
chr17	76926572	76926573	rs3674930
chr17	78377577	78377578	rs4231663
chr17	78884848	78884849	rs4231670
chr17	80960144	80960145	rs3676709
chr17	81470863	81470864	B6_17-081870204-S
chr17	83007936	83007937	rs3685398
chr17	83994668	83994669	rs3707550
chr17	85319197	85319198	rs3656400
chr17	86204129	86204130	rs3669120
chr17	86809845	86809846	rs4231722
chr17	89792456	89792457	rs3659009
chr17	91060206	91060207	rs3675244
chr17	91788180	91788181	rs3711314
chr17	93199617	93199618	rs3023460
chr17	93975389	93975390	rs3707114
chr18	5207639	5207640	rs3706767
chr18	6984867	6984868	rs3664664
chr18	8042687	8042688	rs3689558
chr18	10083108	10083109	rs3718907
chr18	11084829	11084830	rs4231742
chr18	11807492	11807493	rs3710602
chr18	13019206	13019207	rs3703379
chr18	15249747	15249748	B6_rs13483221
chr18	17402340	17402341	rs3090636
chr18	19096216	19096217	rs3710844
chr18	21940442	21940443	rs3707236
chr18	22669702	22669703	rs3726965
chr18	23963349	23963350	rs3705122
chr18	24860397	24860398	rs3660676
chr18	25660287	25660288	rs3681920
chr18	27680837	27680838	rs3722205
chr18	28772191	28772192	rs3023659
chr18	29797914	29797915	rs3714233
chr18	30697618	30697619	rs3679149
chr18	31887672	31887673	rs3666799
chr18	33667350	33667351	rs3654800
chr18	34600267	34600268	rs3701931
chr18	35696572	35696573	rs3714096
chr18	36667541	36667542	rs4231786
chr18	37688625	37688626	rs3693151
chr18	38942845	38942846	rs3695510
chr18	40885926	40885927	rs3683436
chr18	42923809	42923810	rs3676196
chr18	43709469	43709470	rs3708056
chr18	44617929	44617930	rs3675819
chr18	47677715	47677716	rs3713429
chr18	47754905	47754906	rs3023466
chr18	48701996	48701997	rs3718133
chr18	49162569	49162570	rs3090896
chr18	49591641	49591642	rs4138356
chr18	52522089	52522090	rs3706369
chr18	54614840	54614841	B6_rs13483369
chr18	55452099	55452100	rs3089229
chr18	56620930	56620931	rs3721446
chr18	58575654	58575655	rs3666286
chr18	59715607	59715608	rs3668927
chr18	60484147	60484148	rs3700709
chr18	61622201	61622202	rs3719627
chr18	63484033	63484034	rs3023468
chr18	63675515	63675516	rs3682203
chr18	64460426	64460427	rs3656801
chr18	64982295	64982296	rs4231907
chr18	65609709	65609710	rs3658391
chr18	66557530	66557531	rs3704084
chr18	67634420	67634421	rs3657976
chr18	68661105	68661106	rs3656892
chr18	69470498	69470499	rs3705040
chr18	70226388	70226389	rs3023828
chr18	70694649	70694650	rs3675825
chr18	71744131	71744132	rs3681034
chr18	72227361	72227362	B6_18-072387016-S
chr18	72541996	72541997	rs3672386
chr18	74713130	74713131	rs3668697
chr18	75452209	75452210	rs3722222
chr18	75811604	75811605	rs3023475
chr18	76686540	76686541	rs3705916
chr18	78247111	78247112	rs3686065
chr18	79581725	79581726	rs3656292
chr18	80192405	80192406	rs4231968
chr18	81253328	81253329	rs3687625
chr18	83190239	83190240	rs3696064
chr18	84161773	84161774	rs3723904
chr18	84516844	84516845	B6_18-084686237-S
chr18	85374598	85374599	rs3674654
chr18	86384149	86384150	rs3670234
chr18	87401585	87401586	rs3715760
chr18	88526995	88526996	rs3709900
chr18	89380000	89380001	UNCHS047015
chr18	89459799	89459800	rs3663208
chr18	90448756	90448757	UNC29823510
chr19	3455120	3455121	rs3023688
chr19	4426341	4426342	rs4232034
chr19	5603221	5603222	rs4232023
chr19	6398450	6398451	rs4232012
chr19	7419948	7419949	rs3023477
chr19	8707699	8707700	rs4232041
chr19	8740302	8740303	rs4232042
chr19	10723655	10723656	rs3690989
chr19	13779466	13779467	rs3692733
chr19	14635703	14635704	rs3661587
chr19	15515050	15515051	rs3722334
chr19	15783178	15783179	B6_rs30616566
chr19	16687130	16687131	rs3662712
chr19	20613092	20613093	rs3658667
chr19	21436275	21436276	rs3692864
chr19	23396637	23396638	rs3674514
chr19	24416600	24416601	rs3657951
chr19	25432819	25432820	rs3726735
chr19	27631038	27631039	rs3717196
chr19	28715601	28715602	rs3667987
chr19	29265225	29265226	rs3679607
chr19	30317642	30317643	rs3704503
chr19	31406538	31406539	rs3681148
chr19	36377748	36377749	rs3705022
chr19	38442813	38442814	rs3695591
chr19	40263588	40263589	rs4135895
chr19	42060306	42060307	rs3679049
chr19	44081123	44081124	rs3694723
chr19	45074865	45074866	rs4139797
chr19	45552719	45552720	rs3160376
chr19	46257214	46257215	rs3677563
chr19	48137865	48137866	rs3023496
chr19	49976153	49976154	rs3724876
chr19	51965302	51965303	rs3660073
chr19	52999501	52999502	rs3720557
chr19	54100098	54100099	rs3725703
chr19	55029362	55029363	rs3660143
chr19	57114964	57114965	rs3703896
chr19	58128527	58128528	rs3710053
chr19	59027886	59027887	rs3679750
chr19	60766481	60766482	rs3023498
chr2	3233902	3233903	rs3713997
chr2	4037703	4037704	rs3670926
chr2	5450326	5450327	rs3664986
chr2	10733288	10733289	B6_02-010654916-S
chr2	11043341	11043342	rs3698941
chr2	12066760	12066761	rs4137557
chr2	18123730	18123731	B6_02-018045358-S
chr2	20371736	20371737	rs3674936
chr2	20371772	20371773	rs4139548
chr2	25059541	25059542	rs3024167
chr2	26368354	26368355	rs3681655
chr2	29813264	29813265	rs3658142
chr2	30188488	30188489	B6_02-030044009-S
chr2	30412835	30412836	rs3689602
chr2	37657112	37657113	rs3709811
chr2	38615075	38615076	rs3665986
chr2	39733679	39733680	rs3710255
chr2	40594754	40594755	rs3697051
chr2	42489185	42489186	rs3670748
chr2	43486914	43486915	rs3678765
chr2	48568760	48568761	rs3661265
chr2	49710922	49710923	rs3684870
chr2	50673514	50673515	rs3710476
chr2	52563133	52563134	rs3676875
chr2	53471685	53471686	rs3666514
chr2	56409871	56409872	rs3690911
chr2	60464328	60464329	rs3714030
chr2	62645333	62645334	rs3022886
chr2	63454700	63454701	rs3687947
chr2	66235123	66235124	rs4135996
chr2	69083133	69083134	rs3022887
chr2	69796843	69796844	rs4223211
chr2	71274979	71274980	rs4223212
chr2	72214099	72214100	rs3687515
chr2	74121072	74121073	rs3661544
chr2	76108603	76108604	rs3699089
chr2	77190187	77190188	rs3670874
chr2	79352329	79352330	rs3668963
chr2	80631019	80631020	rs4223249
chr2	80873137	80873138	B6_02-080713295-S
chr2	82143981	82143982	rs3715573
chr2	84118307	84118308	rs3661740
chr2	87050732	87050733	rs3716647
chr2	93419861	93419862	rs4223268
chr2	93823284	93823285	UNC3541597
chr2	93981143	93981144	rs3682381
chr2	97198211	97198212	rs3692748
chr2	100122594	100122595	rs3686727
chr2	101110489	101110490	rs3673298
chr2	102250862	102250863	rs3714595
chr2	103247352	103247353	rs3656441
chr2	103984326	103984327	rs3697882
chr2	108014172	108014173	rs3657882
chr2	109173668	109173669	rs3660125
chr2	110000005	110000006	rs3022892
chr2	112284850	112284851	rs3681694
chr2	113121101	113121102	rs3663963
chr2	113827351	113827352	rs4223406
chr2	115101035	115101036	rs3686811
chr2	116084485	116084486	rs3659112
chr2	118125197	118125198	rs3090608
chr2	118985268	118985269	rs3691456
chr2	120040544	120040545	rs3681744
chr2	122025036	122025037	rs3726142
chr2	122708737	122708738	B6_02-122534474-S
chr2	123072215	123072216	rs3674772
chr2	123979966	123979967	rs3088691
chr2	127143739	127143740	rs3022898
chr2	127985575	127985576	rs3659247
chr2	130144954	130144955	rs3662211
chr2	130390930	130390931	rs4223499
chr2	131106526	131106527	rs3674906
chr2	132155410	132155411	rs3724080
chr2	133563226	133563227	rs3022934
chr2	143931989	143931990	rs3022911
chr2	144768590	144768591	rs3023694
chr2	145879001	145879002	rs3690107
chr2	147362410	147362411	rs3022940
chr2	148404519	148404520	rs4223557
chr2	150901450	150901451	rs3704224
chr2	152135141	152135142	rs3666533
chr2	153009633	153009634	rs4223564
chr2	153619324	153619325	rs4223578
chr2	159982656	159982657	rs3022939
chr2	160967207	160967208	rs3693259
chr2	162069650	162069651	rs3700147
chr2	164012491	164012492	rs3697980
chr2	166010212	166010213	rs3712766
chr2	166976256	166976257	rs3687512
chr2	168618822	168618823	rs3024096
chr2	171740450	171740451	rs3710327
chr2	172939651	172939652	rs4223689
chr2	173994779	173994780	rs3716052
chr2	174861273	174861274	rs3708892
chr2	178735872	178735873	B6_02-178470578-S
chr2	180754893	180754894	rs3680965
chr3	4365614	4365615	B6_rs30702264
chr3	7551615	7551616	rs4223706
chr3	8560977	8560978	rs4223708
chr3	9269818	9269819	rs3668064
chr3	11297852	11297853	rs3680834
chr3	14365169	14365170	rs3721276
chr3	14626520	14626521	rs3022949
chr3	15320152	15320153	rs3688496
chr3	17795190	17795191	rs4223752
chr3	18633159	18633160	rs3678814
chr3	21938136	21938137	B6_rs31740628
chr3	25199819	25199820	rs4138493
chr3	26332687	26332688	rs3698991
chr3	27098146	27098147	rs3022950
chr3	30382988	30382989	rs3685884
chr3	31406188	31406189	rs3709272
chr3	32578184	32578185	rs3659585
chr3	34065727	34065728	rs4223883
chr3	34201692	34201693	rs3677391
chr3	35234018	35234019	rs3700620
chr3	36449160	36449161	rs4223936
chr3	37230430	37230431	B6_03-037129353-S
chr3	39228118	39228119	rs3723331
chr3	40682364	40682365	rs3704086
chr3	42256223	42256224	rs3719803
chr3	43029162	43029163	rs3725852
chr3	44154451	44154452	rs3706854
chr3	47779594	47779595	rs3024057
chr3	48963328	48963329	rs3712787
chr3	50892081	50892082	rs3719154
chr3	51676614	51676615	rs3709395
chr3	52704806	52704807	rs3685081
chr3	53260417	53260418	rs3716607
chr3	55045563	55045564	rs3023799
chr3	56707840	56707841	B6_rs31596392
chr3	59243783	59243784	rs3679479
chr3	60551166	60551167	rs4223979
chr3	61811604	61811605	rs3672601
chr3	63637421	63637422	rs3676674
chr3	65329812	65329813	rs3022960
chr3	70623527	70623528	rs3659459
chr3	71472267	71472268	rs3022961
chr3	72606025	72606026	rs3681493
chr3	73639032	73639033	rs3724107
chr3	74669670	74669671	rs3715342
chr3	75910436	75910437	rs3676567
chr3	78514428	78514429	rs3663870
chr3	80431032	80431033	rs3672565
chr3	81495185	81495186	rs3685286
chr3	82553090	82553091	B6_03-082357013-S
chr3	83472613	83472614	rs3675900
chr3	85418435	85418436	rs3719390
chr3	86372705	86372706	rs3688780
chr3	87370526	87370527	rs4224040
chr3	90225561	90225562	rs3674470
chr3	93294063	93294064	rs4224086
chr3	98087099	98087100	rs3672755
chr3	98936827	98936828	rs3657533
chr3	100390356	100390357	rs3163371
chr3	102083703	102083704	rs3720779
chr3	102111028	102111029	B6_rs30661719
chr3	104276935	104276936	rs3688731
chr3	104962334	104962335	rs4140272
chr3	109769326	109769327	rs3712218
chr3	110694053	110694054	rs3711249
chr3	112667282	112667283	rs3687751
chr3	113794216	113794217	rs3716905
chr3	114019408	114019409	rs3022965
chr3	116959885	116959886	rs3708141
chr3	117935200	117935201	rs3724839
chr3	120768826	120768827	rs3687177
chr3	123703556	123703557	rs3720182
chr3	123806081	123806082	rs3024051
chr3	125865828	125865829	rs4224200
chr3	126981399	126981400	rs3677929
chr3	129825025	129825026	rs4221957
chr3	130729787	130729788	rs3089257
chr3	131662663	131662664	rs3689296
chr3	132700831	132700832	rs3659869
chr3	133554715	133554716	rs3724110
chr3	135694438	135694439	rs4136498
chr3	136612824	136612825	rs3668158
chr3	137868526	137868527	rs3725826
chr3	138656756	138656757	rs3659645
chr3	140598472	140598473	rs3702310
chr3	141779535	141779536	rs3718489
chr3	143848678	143848679	rs4135794
chr3	144434505	144434506	rs4224279
chr3	145733322	145733323	B6_03-145396287-S
chr3	147577539	147577540	rs3706762
chr3	149681876	149681877	rs3674066
chr3	150568694	150568695	rs3725806
chr3	151610305	151610306	rs3665359
chr3	152219575	152219576	B6_rs31594267
chr3	152851748	152851749	rs3654999
chr3	153670142	153670143	rs3691107
chr3	154777282	154777283	rs3656494
chr3	156587864	156587865	rs3697892
chr3	157887347	157887348	rs3686542
chr3	158809361	158809362	UNC6629325
chr3	159666558	159666559	rs3665134
chr4	3722520	3722521	rs3694594
chr4	6893504	6893505	rs3674478
chr4	7725166	7725167	rs3692198
chr4	8757910	8757911	rs3666764
chr4	15145027	15145028	rs3090919
chr4	17489758	17489759	rs3709725
chr4	18438910	18438911	rs3718498
chr4	19523872	19523873	rs3708738
chr4	23285333	23285334	rs4138316
chr4	24586378	24586379	rs3689878
chr4	25633873	25633874	rs3721417
chr4	26630292	26630293	rs3657775
chr4	27441979	27441980	rs3661592
chr4	29578481	29578482	rs3656743
chr4	30457521	30457522	rs3707198
chr4	34462775	34462776	rs3702070
chr4	35309768	35309769	rs3703981
chr4	36153410	36153411	rs3680372
chr4	38322919	38322920	rs3684104
chr4	39455341	39455342	rs3723778
chr4	40278464	40278465	B6_rs32786595
chr4	43184797	43184798	rs3698283
chr4	44232800	44232801	rs3725792
chr4	45672026	45672027	rs3023856
chr4	47147481	47147482	rs3654185
chr4	48113333	48113334	rs3663355
chr4	53008550	53008551	rs3726250
chr4	54194912	54194913	rs3667625
chr4	55013502	55013503	rs3706659
chr4	56463983	56463984	B6_04-056476856-S
chr4	56744580	56744581	rs4224501
chr4	58057166	58057167	rs4138670
chr4	59036257	59036258	rs3716162
chr4	59929806	59929807	rs3654495
chr4	64124730	64124731	rs3656076
chr4	65807247	65807248	rs3706082
chr4	66841105	66841106	rs3023006
chr4	67782117	67782118	rs3670404
chr4	70099152	70099153	rs3023981
chr4	70913564	70913565	rs3654162
chr4	72596023	72596024	rs3669835
chr4	74830101	74830102	rs3654493
chr4	75656717	75656718	rs3655623
chr4	77966123	77966124	rs16265
chr4	78586720	78586721	rs3654402
chr4	80954171	80954172	rs4224530
chr4	81695136	81695137	rs4139273
chr4	82806225	82806226	rs3692661
chr4	83820012	83820013	rs3726519
chr4	86917831	86917832	rs3659971
chr4	87682009	87682010	rs3697531
chr4	89306691	89306692	rs4224587
chr4	91354675	91354676	rs4136370
chr4	92298579	92298580	rs3698980
chr4	92518176	92518177	rs3726802
chr4	94316414	94316415	rs4139384
chr4	97585644	97585645	rs3726937
chr4	99189621	99189622	rs3691775
chr4	99228988	99228989	rs3662334
chr4	100244898	100244899	rs3674386
chr4	101067810	101067811	rs3704372
chr4	102433818	102433819	rs3679343
chr4	103295949	103295950	rs3672377
chr4	105001792	105001793	rs3024094
chr4	105320655	105320656	rs3674285
chr4	105498917	105498918	UNCHS012279
chr4	108564396	108564397	rs3664065
chr4	109453243	109453244	rs4221960
chr4	109874494	109874495	B6_rs3680956
chr4	111294243	111294244	rs3659850
chr4	113384345	113384346	sanger2874q
chr4	114340613	114340614	rs3672356
chr4	115009359	115009360	rs4224709
chr4	115390803	115390804	rs3708168
chr4	116302443	116302444	rs4224727
chr4	117410809	117410810	rs3696331
chr4	119337059	119337060	rs3715984
chr4	119656667	119656668	rs4224736
chr4	122811876	122811877	rs3702270
chr4	123228063	123228064	rs3023867
chr4	125624094	125624095	rs3673616
chr4	126717280	126717281	rs3692521
chr4	127723273	127723274	rs3674038
chr4	128522907	128522908	rs3711319
chr4	129629695	129629696	rs3708285
chr4	133487013	133487014	rs3655553
chr4	134357388	134357389	rs3681494
chr4	135371935	135371936	rs3679734
chr4	136890016	136890017	rs4224834
chr4	137657606	137657607	rs4224859
chr4	138208147	138208148	rs4224861
chr4	139355948	139355949	B6_04-138911864-S
chr4	139581390	139581391	rs3653800
chr4	140525887	140525888	rs3724911
chr4	142102989	142102990	rs4151918
chr4	143308885	143308886	rs3718220
chr4	150476348	150476349	rs4140148
chr4	151713087	151713088	rs3671861
chr4	152563210	152563211	rs3684110
chr4	154705522	154705523	rs3693138
chr4	155114162	155114163	B6_04-154488272-S
chr4	155717879	155717880	rs3680364
chr4	155910816	155910817	B6_rs6397070
chr5	4082305	4082306	rs4225033
chr5	4805394	4805395	rs3666313
chr5	5581237	5581238	rs4225021
chr5	8778103	8778104	rs3724267
chr5	10671077	10671078	rs3676096
chr5	13148793	13148794	rs3655758
chr5	14163895	14163896	rs3693453
chr5	15831068	15831069	rs3673475
chr5	16605396	16605397	rs3692583
chr5	18710387	18710388	B6_rs33367397
chr5	19662544	19662545	rs3656760
chr5	22747914	22747915	rs3726629
chr5	25416412	25416413	rs3664933
chr5	26424760	26424761	rs3705209
chr5	27706329	27706330	rs3708121
chr5	30405807	30405808	rs3023765
chr5	31500738	31500739	rs3693853
chr5	35518972	35518973	rs3673363
chr5	36471611	36471612	rs4225179
chr5	38200873	38200874	rs3680406
chr5	39069279	39069280	UNCHS014104
chr5	39490902	39490903	rs3716546
chr5	40112960	40112961	rs3703682
chr5	40761788	40761789	B6_rs33508711
chr5	44089636	44089637	rs3671776
chr5	44400082	44400083	rs3023833
chr5	45053752	45053753	rs3663092
chr5	46079471	46079472	rs3659933
chr5	47881748	47881749	rs4140247
chr5	49512503	49512504	rs3708877
chr5	51819960	51819961	rs3655838
chr5	54924956	54924957	rs4139066
chr5	55672974	55672975	rs3714098
chr5	56856350	56856351	rs3678683
chr5	58138884	58138885	rs3685257
chr5	62981629	62981630	rs3666143
chr5	63979828	63979829	rs3715307
chr5	66045313	66045314	rs3717258
chr5	66662081	66662082	rs4225249
chr5	69945957	69945958	rs3691920
chr5	73874935	73874936	rs3672427
chr5	74605909	74605910	rs3659100
chr5	76315309	76315310	UNCHS014807
chr5	76914049	76914050	rs4225300
chr5	78617970	78617971	rs3678094
chr5	80597713	80597714	rs3721783
chr5	81256633	81256634	B6_rs33067522
chr5	81508095	81508096	rs3712451
chr5	84570744	84570745	rs3679924
chr5	86358383	86358384	rs3688741
chr5	87586264	87586265	rs3657487
chr5	89301464	89301465	rs3690045
chr5	92291808	92291809	rs3704889
chr5	92347195	92347196	rs3023047
chr5	96428064	96428065	rs3657931
chr5	97382489	97382490	rs4225380
chr5	99473773	99473774	rs3719374
chr5	100556960	100556961	rs3726313
chr5	101387431	101387432	rs3700245
chr5	105660471	105660472	rs3726857
chr5	107642419	107642420	rs4225398
chr5	110168242	110168243	rs3726156
chr5	110650062	110650063	B6_05-111079082-S
chr5	113403552	113403553	rs3659110
chr5	113989662	113989663	rs3719351
chr5	116014600	116014601	rs3668084
chr5	117218101	117218102	rs3023051
chr5	117716927	117716928	B6_rs29730106
chr5	118194513	118194514	rs3661429
chr5	119198848	119198849	rs3723083
chr5	119982361	119982362	rs3670250
chr5	125025489	125025490	rs3664741
chr5	125674157	125674158	rs3023056
chr5	126797457	126797458	rs3705399
chr5	128805480	128805481	rs3688355
chr5	130512957	130512958	rs3668978
chr5	132454496	132454497	rs3665335
chr5	136250578	136250579	rs3708411
chr5	136441795	136441796	B6_rs29500641
chr5	137471206	137471207	rs3141573
chr5	138457139	138457140	rs4225536
chr5	139560383	139560384	rs3685925
chr5	141057580	141057581	rs3717290
chr5	142885576	142885577	rs3711809
chr5	143931283	143931284	rs3023061
chr5	143946781	143946782	rs3701647
chr5	144870941	144870942	rs3023062
chr5	145147857	145147858	rs3716217
chr5	145181902	145181903	rs4225575
chr5	146193043	146193044	rs3713156
chr5	147049010	147049011	B6_05-147860587-S
chr5	147153046	147153047	rs3705356
chr5	147976768	147976769	rs3694100
chr5	148943307	148943308	rs3710365
chr5	149795465	149795466	rs3722801
chr5	150916659	150916660	rs3725040
chr6	3466869	3466870	rs3661828
chr6	4554859	4554860	rs3674190
chr6	5248451	5248452	B6_06-005198452-S
chr6	5432039	5432040	rs4225658
chr6	6435922	6435923	rs3700900
chr6	8343723	8343724	rs3656818
chr6	8350881	8350882	rs3696111
chr6	9204754	9204755	rs3700493
chr6	11533715	11533716	UNC10565132
chr6	12199650	12199651	rs3702975
chr6	13185397	13185398	rs3655979
chr6	14107858	14107859	rs3024020
chr6	15491782	15491783	rs3658616
chr6	16156733	16156734	rs3705268
chr6	17723651	17723652	rs3023064
chr6	18108467	18108468	rs3681171
chr6	20136995	20136996	rs3707577
chr6	23246690	23246691	rs3684277
chr6	23372760	23372761	B6_06-023322761-S
chr6	24132417	24132418	rs3717352
chr6	24949550	24949551	rs3665582
chr6	28781468	28781469	rs3706286
chr6	32837758	32837759	rs3699842
chr6	34870959	34870960	UNCHS016937
chr6	34896092	34896093	rs3685011
chr6	36019021	36019022	rs3023067
chr6	36614537	36614538	rs3024195
chr6	39575405	39575406	UNC10923091
chr6	44873195	44873196	rs3706944
chr6	46710988	46710989	rs3725192
chr6	48470907	48470908	rs4225867
chr6	49769682	49769683	rs3678388
chr6	50589761	50589762	rs3664697
chr6	52243141	52243142	rs3023069
chr6	53091420	53091421	rs3680652
chr6	53296294	53296295	rs3023070
chr6	53608938	53608939	rs3688920
chr6	54549373	54549374	rs3655236
chr6	55756129	55756130	rs3717270
chr6	56585308	56585309	rs3724433
chr6	57762531	57762532	rs3670441
chr6	60591419	60591420	B6_rs30915467
chr6	62060349	62060350	rs3706318
chr6	64207015	64207016	rs4136902
chr6	71392212	71392213	rs3665567
chr6	73248296	73248297	rs3713062
chr6	75395549	75395550	rs3671401
chr6	76287030	76287031	rs3686308
chr6	77153506	77153507	rs3721547
chr6	78654099	78654100	rs3023075
chr6	79164818	79164819	rs3725568
chr6	81207833	81207834	rs3660389
chr6	82334696	82334697	rs3707989
chr6	83120792	83120793	rs3685213
chr6	86229470	86229471	rs3715132
chr6	87272083	87272084	rs3677567
chr6	88354264	88354265	rs3089307
chr6	89292517	89292518	rs3708822
chr6	91245721	91245722	rs3683775
chr6	91804024	91804025	rs3712161
chr6	92596790	92596791	rs3691686
chr6	94352523	94352524	rs3667765
chr6	96197009	96197010	B6_06-096147004-S
chr6	97284227	97284228	rs3023081
chr6	97464473	97464474	sanger4679
chr6	98309455	98309456	rs3703803
chr6	102485184	102485185	rs3672073
chr6	104176229	104176230	rs3691330
chr6	105224952	105224953	rs3665833
chr6	106779766	106779767	rs4226165
chr6	108211567	108211568	rs3715148
chr6	109859725	109859726	rs3024107
chr6	111352824	111352825	rs3723352
chr6	112065654	112065655	rs3659264
chr6	113320610	113320611	rs3693392
chr6	114249180	114249181	rs3711196
chr6	115943035	115943036	rs4226214
chr6	117480393	117480394	B6_06-117430412-S
chr6	120481578	120481579	rs3710839
chr6	122040102	122040103	rs3727110
chr6	125372165	125372166	rs3684245
chr6	127168982	127168983	rs3708837
chr6	128010126	128010127	rs3726801
chr6	129132418	129132419	rs3702875
chr6	131308158	131308159	rs3721822
chr6	135607826	135607827	rs3684061
chr6	136587258	136587259	rs3653718
chr6	139542481	139542482	rs3711613
chr6	141072589	141072590	B6_06-141021111-S
chr6	144412970	144412971	rs3685482
chr6	146108617	146108618	rs4226364
chr6	147673081	147673082	rs3023840
chr6	148311946	148311947	rs3711088
chr7	4845206	4845207	rs4226386
chr7	6724108	6724109	B6_07-006676820-S
chr7	10444035	10444036	rs3673010
chr7	12942418	12942419	rs3687759
chr7	16036172	16036173	rs3675839
chr7	16109429	16109430	rs3714392
chr7	18100810	18100811	rs3661161
chr7	19395308	19395309	rs4226435
chr7	19508940	19508941	rs4226440
chr7	19941710	19941711	rs3655750
chr7	24539683	24539684	rs3701807
chr7	26684249	26684250	rs3666902
chr7	29781451	29781452	rs4226520
chr7	30723087	30723088	rs3662246
chr7	34141428	34141429	rs4226530
chr7	35774416	35774417	rs4226547
chr7	36474595	36474596	rs3724525
chr7	37431937	37431938	B6_rs31221380
chr7	37713861	37713862	rs3654958
chr7	37714630	37714631	rs3696033
chr7	38109849	38109850	sanger3778
chr7	40321467	40321468	rs3675009
chr7	44496335	44496336	rs3710949
chr7	45183683	45183684	rs3023122
chr7	46434555	46434556	rs4137562
chr7	49397122	49397123	rs3680765
chr7	50195452	50195453	B6_07-057450823-S
chr7	51409885	51409886	rs3720603
chr7	53324098	53324099	rs3698789
chr7	53585828	53585829	rs3023674
chr7	55321180	55321181	rs3671564
chr7	56518893	56518894	rs3724581
chr7	58304651	58304652	rs3679388
chr7	64516101	64516102	rs3717846
chr7	66049987	66049988	rs4226649
chr7	67635528	67635529	rs3707668
chr7	68526397	68526398	rs3710266
chr7	69555660	69555661	rs3693876
chr7	71573273	71573274	rs3660824
chr7	72702906	72702907	rs3694823
chr7	73747367	73747368	rs3708035
chr7	74311057	74311058	rs3024018
chr7	74635126	74635127	rs3672773
chr7	75705578	75705579	rs3679035
chr7	78097861	78097862	rs3713432
chr7	79583257	79583258	rs3686423
chr7	80530848	80530849	rs3718876
chr7	81535218	81535219	rs3656205
chr7	82342252	82342253	rs3701187
chr7	84249893	84249894	rs3023147
chr7	85821796	85821797	sanger3840
chr7	86321973	86321974	rs3672290
chr7	87323793	87323794	rs3714986
chr7	88312281	88312282	rs3663323
chr7	91230329	91230330	rs3686613
chr7	92932954	92932955	rs4226783
chr7	93312927	93312928	rs3654319
chr7	94304773	94304774	rs3657122
chr7	95354898	95354899	rs3670440
chr7	96233645	96233646	rs3681062
chr7	97331082	97331083	rs3710857
chr7	98383835	98383836	rs3699290
chr7	99175889	99175890	B6_07-106324400-S
chr7	99269773	99269774	rs3672074
chr7	101342499	101342500	rs3705245
chr7	102195089	102195090	rs3674350
chr7	103468333	103468334	rs3706526
chr7	104565226	104565227	rs3692423
chr7	107408576	107408577	rs3726275
chr7	109802994	109802995	rs3670317
chr7	113321136	113321137	rs3680026
chr7	113571258	113571259	rs4226866
chr7	115547764	115547765	rs3712588
chr7	116528188	116528189	rs3654689
chr7	117504659	117504660	rs3658154
chr7	117933727	117933728	B6_rs32062246
chr7	118448959	118448960	rs3655334
chr7	119471731	119471732	rs3670069
chr7	120132691	120132692	rs3684285
chr7	124729528	124729529	rs3717698
chr7	125377282	125377283	rs3668639
chr7	126266508	126266509	rs3723442
chr7	127667549	127667550	rs3697227
chr7	128259797	128259798	rs3660163
chr7	132998155	132998156	rs3716088
chr7	133996941	133996942	B6_rs13479540
chr7	134089518	134089519	rs3678261
chr7	137860237	137860238	rs3690034
chr7	139788373	139788374	rs3700241
chr7	142351861	142351862	rs3702894
chr7	143090957	143090958	UNCHS021944
chr7	143870549	143870550	rs3726485
chr7	144579809	144579810	rs3664224
chr7	144896764	144896765	rs4226997
chr8	3189167	3189168	rs3701395
chr8	3455605	3455606	rs3023878
chr8	4223541	4223542	rs3711570
chr8	5167383	5167384	rs3715345
chr8	6086982	6086983	rs3687825
chr8	7007914	7007915	rs3661145
chr8	7813062	7813063	rs3023174
chr8	9156988	9156989	rs3660821
chr8	11139362	11139363	rs3669206
chr8	11998164	11998165	rs3721853
chr8	13031517	13031518	rs3672945
chr8	15191286	15191287	rs3709624
chr8	16809428	16809429	rs3686775
chr8	22454633	22454634	rs3691954
chr8	23321627	23321628	rs3671390
chr8	25385650	25385651	B6_rs33539160
chr8	26303711	26303712	rs3684251
chr8	27267287	27267288	rs3688321
chr8	30124743	30124744	rs3691295
chr8	31125089	31125090	rs3668791
chr8	31947251	31947252	rs3675426
chr8	33202828	33202829	rs3707353
chr8	33574048	33574049	rs4227112
chr8	35087580	35087581	rs3726395
chr8	38980712	38980713	rs3669492
chr8	39670020	39670021	B6_08-040755375-S
chr8	40006373	40006374	rs3664354
chr8	41880919	41880920	rs3697031
chr8	42779318	42779319	rs3719876
chr8	45920933	45920934	rs4137370
chr8	46768273	46768274	rs3670262
chr8	48038349	48038350	rs3654090
chr8	51011319	51011320	rs3726383
chr8	53968449	53968450	rs3717783
chr8	54852680	54852681	rs3661085
chr8	56204610	56204611	rs3717220
chr8	58767137	58767138	rs3703673
chr8	62026264	62026265	rs3711293
chr8	62756862	62756863	rs3678134
chr8	64002747	64002748	rs3667255
chr8	64592874	64592875	rs4227189
chr8	65871972	65871973	rs3694940
chr8	66467543	66467544	rs4227196
chr8	68083562	68083563	rs3089230
chr8	70095808	70095809	rs3023187
chr8	72545027	72545028	rs3722665
chr8	74953356	74953357	B6_rs32729089
chr8	75127426	75127427	rs4227260
chr8	75698351	75698352	rs3696502
chr8	76635965	76635966	rs3658934
chr8	78025485	78025486	rs3699199
chr8	80985196	80985197	rs4227271
chr8	85260542	85260543	rs3703660
chr8	88306512	88306513	rs3708438
chr8	88327903	88327904	rs3023196
chr8	90340786	90340787	rs3693131
chr8	91291961	91291962	rs3708282
chr8	92941849	92941850	rs3089148
chr8	93336046	93336047	rs3653415
chr8	95643602	95643603	rs4227350
chr8	96427128	96427129	B6_08-098951029-S
chr8	99101065	99101066	rs3685310
chr8	101276106	101276107	rs3726020
chr8	102259693	102259694	rs3658900
chr8	103336313	103336314	rs3705275
chr8	107247925	107247926	rs3683511
chr8	108144569	108144570	rs3715791
chr8	109087278	109087279	rs4138940
chr8	110051235	110051236	rs3674352
chr8	112776627	112776628	rs3023718
chr8	114123801	114123802	rs3658896
chr8	115139479	115139480	rs3693886
chr8	116240204	116240205	rs3656840
chr8	117165433	117165434	rs3686697
chr8	117637990	117637991	B6_rs32661424
chr8	121944516	121944517	rs3709913
chr8	122947692	122947693	rs3693295
chr8	123268716	123268717	rs4227429
chr8	123834803	123834804	rs4227443
chr8	125070031	125070032	rs3709824
chr8	126030597	126030598	rs4227470
chr8	128365584	128365585	B6_08-130889485-S
chr9	4060749	4060750	rs3023961
chr9	5990917	5990918	rs3692968
chr9	6238769	6238770	B6_09-006238770-S
chr9	8130499	8130500	rs3661373
chr9	9004607	9004608	rs3701062
chr9	13438615	13438616	rs3023202
chr9	16216596	16216597	rs3719348
chr9	18951487	18951488	rs3722569
chr9	20707926	20707927	rs3683183
chr9	26999471	26999472	rs3704408
chr9	29123005	29123006	rs3023203
chr9	32734196	32734197	rs3716314
chr9	33798344	33798345	rs3023205
chr9	33901548	33901549	rs3721945
chr9	34838588	34838589	rs3659084
chr9	36952318	36952319	rs3707146
chr9	37661097	37661098	rs3705980
chr9	40638341	40638342	rs3705734
chr9	41755485	41755486	rs4140117
chr9	43840632	43840633	rs3653389
chr9	44335567	44335568	rs3023211
chr9	45861664	45861665	rs4227612
chr9	47788123	47788124	rs3686686
chr9	48804026	48804027	rs3023210
chr9	49526300	49526301	rs3688870
chr9	50779417	50779418	rs3709024
chr9	51715919	51715920	rs3699358
chr9	52550667	52550668	rs3654569
chr9	53460928	53460929	rs3685939
chr9	56586959	56586960	rs3666398
chr9	58262382	58262383	rs4227694
chr9	59390443	59390444	rs3685575
chr9	60480455	60480456	rs3682798
chr9	60686295	60686296	sanger4296
chr9	61403825	61403826	rs3722895
chr9	62378692	62378693	rs4227706
chr9	63351437	63351438	rs3656848
chr9	64453162	64453163	rs3664300
chr9	65238489	65238490	rs3718417
chr9	66175898	66175899	rs3023215
chr9	67227423	67227424	rs3706877
chr9	73540726	73540727	rs3676158
chr9	75466674	75466675	rs3705676
chr9	76254726	76254727	rs3685573
chr9	77090796	77090797	rs3676260
chr9	78202910	78202911	rs3664448
chr9	79146159	79146160	rs3668451
chr9	79973229	79973230	rs3698994
chr9	81387735	81387736	B6_rs29934845
chr9	81859839	81859840	rs3673457
chr9	81865588	81865589	sanger4359q
chr9	83117017	83117018	rs3687598
chr9	84598611	84598612	rs3023617
chr9	85079554	85079555	rs3673117
chr9	86815563	86815564	rs3691725
chr9	87885543	87885544	rs3669564
chr9	89402702	89402703	rs3709387
chr9	92143211	92143212	rs3696932
chr9	94301622	94301623	rs4138352
chr9	95366174	95366175	rs3023143
chr9	97466211	97466212	rs3711701
chr9	98349028	98349029	rs3692530
chr9	100378558	100378559	rs3658704
chr9	101426858	101426859	rs3700340
chr9	102455447	102455448	rs3706728
chr9	103229736	103229737	rs3679358
chr9	104118579	104118580	rs3718278
chr9	105061492	105061493	rs3717582
chr9	106081354	106081355	rs3657415
chr9	107621244	107621245	rs3090478
chr9	109059378	109059379	rs3685576
chr9	110777474	110777475	rs3701695
chr9	112866210	112866211	rs3679771
chr9	113915009	113915010	rs3721068
chr9	115232640	115232641	rs4227968
chr9	117751362	117751363	rs3669882
chr9	118710636	118710637	B6_09-118619755-S
chr9	119670045	119670046	rs3694852
chr9	120919608	120919609	rs3672156
chr9	122277279	122277280	rs3713370
chrX	9435550	9435551	sanger4485q
chrX	11195814	11195815	rs3653863
chrX	14670811	14670812	B6_X-014247938-S
chrX	49792535	49792536	rs3699591
chrX	50716764	50716765	rs3664981
chrX	51866156	51866157	rs3684845
chrX	51903208	51903209	rs3720681
chrX	57867626	57867627	B6_rs6368704
chrX	65548860	65548861	rs3695410
chrX	69507959	69507960	rs3707564
chrX	71408651	71408652	rs3157101
chrX	71421157	71421158	rs3161045
chrX	72283686	72283687	rs3157180
chrX	73706315	73706316	rs3164762
chrX	76880863	76880864	rs3024052
chrX	77464575	77464576	rs3663719
chrX	80536647	80536648	rs3663982
chrX	84888053	84888054	rs3675552
chrX	85503317	85503318	rs3664154
chrX	93498971	93498972	rs3685806
chrX	98894981	98894982	rs3680829
chrX	99381838	99381839	rs3709255
chrX	100667100	100667101	B6_X-097862440-S
chrX	100726688	100726689	rs4232594
chrX	106129675	106129676	rs3693696
chrX	106129770	106129771	rs3694287
chrX	113046041	113046042	rs3706165
chrX	113780516	113780517	rs3688937
chrX	117037207	117037208	rs3683627
chrX	120802293	120802294	rs3672002
chrX	121686915	121686916	rs3706437
chrX	127115789	127115790	rs3656160
chrX	130290914	130290915	rs3664601
chrX	132247689	132247690	rs3711828
chrX	134949218	134949219	rs3702256
chrX	136214618	136214619	rs4151956
chrX	136216658	136216659	rs3697198
chrX	142414410	142414411	rs3662017
chrX	142990664	142990665	B6_X-139425208-S
chrX	145165048	145165049	rs3670961
chrX	155716621	155716622	rs3705296
chrX	157718940	157718941	rs3716904
chrX	159942428	159942429	rs3667080
chrX	161372424	161372425	rs3719368
chrX	162095036	162095037	rs3725586
chrX	164513167	164513168	rs3657281
chrX	165114495	165114496	rs3715531
chrX	166315318	166315319	rs3698078
chrX	167675884	167675885	B6_X-164113817-S
chrY	700583	700584	JAX00725013
chrY	727663	727664	JAX00725015
chrY	992333	992334	JAX00725024
chrY	992577	992578	JAX00725068
chrY	993269	993270	JAX00725028
chrY	993760	993761	JAX00725029
chrY	994093	994094	JAX00725030
chrY	994488	994489	JAX00725069
chrY	994579	994580	JAX00725070
chrY	994626	994627	JAX00725031
chrY	1029582	1029583	JAX00725032
chrY	1042486	1042487	JAX00725071
chrY	1097516	1097517	JAX00725073
chrY	1224759	1224760	JAX00725036
chrY	1339066	1339067	JAX00725040
chrY	1345172	1345173	JAX00725042
chrY	1446670	1446671	JAX00725078
chrY	1448961	1448962	JAX00725043
chrY	1876271	1876272	JAX00725080
chrY	2267573	2267574	JAX00725047
chrY	2267637	2267638	JAX00725048
chrY	2273927	2273928	JAX00725049
chrY	2277558	2277559	JAX00725083
chrY	2353795	2353796	JAX00725085
chrY	2385678	2385679	JAX00725087
chrY	2456015	2456016	JAX00725056
chrY	2739329	2739330	JAX00725057
chrY	3907736	3907737	JAX00725093
chrY	4019317	4019318	JAX00725095
