# Supplementary material for: A new mouse SNP genotyping assay for speed congenics: combining flexibility, affordability, and power
Source: BMC Genomics. 2021 May 24;22:378. doi: 10.1186/s12864-021-07698-9 (PMC8142480; doi:10.1186/s12864-021-07698-9)
Supplement: Supplementary file 1 — Additional file 1: Table S1. Standard-format “bed” file showing the genomic positions of the SNPs in the mouse genotyping assay. First column = chromosome number, second column = start of the SNP position, third column = end of the SNP position, fourth column = SNP name. Table S2. Standard-format “bed” file showing the genomic positions of the probes in the mouse genotyping assay. First column = chromosome number, second column = start of the SNP position, third column = end of the SNP position, fourth column = SNP name, fifth column = score, sixth column = positive or negative DNA strand. Table S3. Metadata and genotype summaries for all samples included in the study, including samples used in the experiment comparing three batches of 48 samples (“Experiment1_3Batches”), the experiment identifying diagnostic SNPs for different strains (“Experiment2_Strains”), and the backcross experiment (“Experiment3_Backcross”). Samples included in each of these experiments are indicated by “yes” in the corresponding column; some samples were used in more than one experiment, and some samples were sequenced more than one time as technical replicates, starting from the same genomic DNA extraction (indicated in “ReplicateNumber” column). “LibraryID” = name of the sequencing library; “BatchID” = batch ID for the sequencing run; “Strain” = the strain ID for samples that were not backcrossed individuals; “DonorStrain” = the donor strain for backcrossed individuals; “BackcrossNumber” = backcross number for backcrossed individuals; “BB” = number of SNPs that were homozygous for the alternate allele; “AB” = number of SNPs that were heterozygous for the alternate allele; “AA” = number of SNPs that were homozygous for the reference allele; “failed” = number of SNPs that failed to genotype; “TotalGenotyped” = total number of SNPs successfully genotyped; “ProportionAA” = proportion of genotyped SNPs that were homozygous for the reference allele; “ProportionA” = proportion of reference allele [file 12864_2021_7698_MOESM1_ESM.zip › TableS2_20210426.txt]

chr8	45920871	45920911	rs4137370_0_9893469	1000	+
chr4	30457475	30457515	rs3707198_0_9893135	1000	+
chr5	76913989	76914029	rs4225300_0_9893616	1000	+
chr12	79236485	79236525	B6_12-080337517-S_0_12838415	1000	+
chrY	1345192	1345232	JAX00725042_0_12838494	1000	-
chr7	37431943	37431983	B6_rs31221380_0_12838367	1000	-
chr9	6238779	6238819	B6_09-006238770-S_0_12838384	1000	-
chr6	97464388	97464428	sanger4679_0_12838363	1000	+
chr10	5030719	5030759	UNCHS027418_0_12838392	1000	+
chrX	120802243	120802283	rs3672002_0_9892592	1000	+
chr5	40761795	40761835	B6_rs33508711_0_12838348	1000	-
chr6	141072531	141072571	B6_06-141021111-S_0_12838365	1000	+
chr12	7990565	7990605	sanger870q_0_12838411	1000	+
chrY	994446	994486	JAX00725069_0_12838485	1000	+
chr16	77319822	77319862	B6_16-077320049-S_0_12838449	1000	-
chr18	54614778	54614818	B6_rs13483369_0_12838460	1000	+
chr13	27037160	27037200	B6_rs13481734_0_12838418	1000	-
chr1	91697046	91697086	B6_01-093593614-S_0_12838306	1000	-
chrY	2385689	2385729	JAX00725087_0_12838504	1000	-
chrY	1446682	1446722	JAX00725078_0_12838495	1000	-
chrY	3907672	3907712	JAX00725093_0_12838507	1000	+
chr6	34870962	34871002	UNCHS016937_0_12838359	1000	-
chr5	147049032	147049072	B6_05-147860587-S_0_12838354	1000	-
chr3	102111050	102111090	B6_rs30661719_0_12838333	1000	-
chr12	39488949	39488989	B6_rs13481403_0_12838413	1000	+
chr14	58581856	58581896	B6_rs30650651_0_12838429	1000	-
chrY	994048	994088	JAX00725030_0_12838484	1000	+
chr18	84516860	84516900	B6_18-084686237-S_0_12838462	1000	-
chr3	4365557	4365597	B6_rs30702264_0_12838327	1000	+
chrY	2267582	2267622	JAX00725047_0_12838499	1000	-
chr1	69689117	69689157	sanger2148_0_12838304	1000	+
chr17	22842794	22842834	sanger1832_0_12838452	1000	-
chrY	994107	994147	JAX00725030_0_12838484	1000	-
chr18	90448691	90448731	UNC29823510_0_12838464	1000	+
chr4	56463992	56464032	B6_04-056476856-S_0_12838339	1000	-
chr17	43077828	43077868	B6_17-043214756-S_0_12838454	1000	-
chr14	40824949	40824989	B6_14-041638218-S_0_12838428	1000	-
chr15	61693670	61693710	B6_rs32286262_0_12838440	1000	+
chr13	64921906	64921946	B6_13-065023280-S_0_12838421	1000	+
chr14	87806906	87806946	UNCHS039020_0_12838432	1000	+
chr18	72227317	72227357	B6_18-072387016-S_0_12838461	1000	+
chr13	101209166	101209206	B6_rs3702296_0_12838423	1000	+
chrY	2277508	2277548	JAX00725083_0_12838502	1000	+
chr11	63073436	63073476	B6_rs6268547_0_12838404	1000	+
chr6	60591354	60591394	B6_rs30915467_0_12838361	1000	+
chr18	29797764	29797804	rs3714233_extend_0_12838296	1000	+
chr5	117716952	117716992	B6_rs29730106_0_12838352	1000	-
chr5	39069222	39069262	UNCHS014104_0_12838347	1000	+
chr8	51011382	51011422	rs3726383_extend_0_12838285	1000	-
chr3	37230345	37230385	B6_03-037129353-S_0_12838329	1000	+
chrY	2739276	2739316	JAX00725057_0_12838506	1000	+
chr4	113384293	113384333	sanger2874q_0_12838342	1000	+
chrX	85503323	85503363	rs3664154_0_9892463	1000	-
chrY	992279	992319	JAX00725024_0_12838480	1000	+
chr14	87806977	87807017	UNCHS039020_0_12838432	1000	-
chrY	1042488	1042528	JAX00725071_0_12838489	1000	-
chr1	23922594	23922634	rs3714241_extend_0_12838272	1000	-
chr12	16972820	16972860	B6_12-016979680-S_0_12838412	1000	+
chr6	39575363	39575403	UNC10923091_0_12838360	1000	+
chr6	11533652	11533692	UNC10565132_0_12838357	1000	+
chr5	76914124	76914164	rs4225300_extend_0_12838280	1000	-
chrX	57867585	57867625	B6_rs6368704_0_12838472	1000	+
chr1	116037519	116037559	UNCHS002025_0_12838308	1000	+
chr6	141072595	141072635	B6_06-141021111-S_0_12838365	1000	-
chr18	15249770	15249810	B6_rs13483221_0_12838458	1000	-
chr15	47797840	47797880	rs3684519_0_9892786	1000	-
chr13	117663609	117663649	B6_13-118452405-S_0_12838424	1000	-
chrY	1876279	1876319	JAX00725080_0_12838497	1000	-
chr3	72606080	72606120	rs3681493_0_9892743	1000	-
chr16	4238040	4238080	B6_16-004238020-S_0_12838443	1000	-
chr15	37462435	37462475	B6_rs31810918_0_12838438	1000	-
chr4	155114178	155114218	B6_04-154488272-S_0_12838344	1000	-
chr10	80452304	80452344	B6_rs29349055_0_12838399	1000	-
chr7	99175893	99175933	B6_07-106324400-S_0_12838371	1000	-
chr7	99175824	99175864	B6_07-106324400-S_0_12838371	1000	+
chr8	128365539	128365579	B6_08-130889485-S_0_12838383	1000	+
chr13	42813855	42813895	B6_13-042909284-S_0_12838420	1000	+
chr7	133996951	133996991	B6_rs13479540_0_12838373	1000	-
chr18	84516780	84516820	B6_18-084686237-S_0_12838462	1000	+
chrY	2739342	2739382	JAX00725057_0_12838506	1000	-
chr11	115117714	115117754	B6_11-114979024-S_0_12838409	1000	-
chr16	21339013	21339053	B6_rs4165280_0_12838444	1000	-
chr10	23186884	23186924	rs3665690_extend_0_12838287	1000	+
chr15	7167985	7168025	B6_rs13459145_0_12838435	1000	-
chr5	78617851	78617891	rs3678094_extend_0_12838281	1000	+
chr7	55321099	55321139	rs3671564_0_9892588	1000	+
chr13	85479889	85479929	B6_13-085619553-S_0_12838422	1000	+
chr10	41944747	41944787	B6_10-041664551-S_0_12838394	1000	-
chr3	72606094	72606134	rs3681493_extend_0_12838275	1000	-
chr15	37462350	37462390	B6_rs31810918_0_12838438	1000	+
chr16	96788927	96788967	UNCHS043451_0_12838450	1000	-
chr15	33033652	33033692	rs3720676_extend_0_12838291	1000	+
chr4	92518069	92518109	rs3726802_extend_0_12838278	1000	+
chr1	33754605	33754645	B6_01-033811444-S_0_12838301	1000	-
chr8	128365589	128365629	B6_08-130889485-S_0_12838383	1000	-
chr6	34870908	34870948	UNCHS016937_0_12838359	1000	+
chrY	992342	992382	JAX00725024_0_12838480	1000	-
chr9	81387673	81387713	B6_rs29934845_0_12838388	1000	+
chr3	56707799	56707839	B6_rs31596392_0_12838331	1000	+
chr1	119116234	119116274	B6_01-121012874-S_0_12838309	1000	+
chr9	60686315	60686355	sanger4296_0_12838387	1000	-
chr1	74916457	74916497	B6_01-074963079-S_0_12838305	1000	+
chr6	117480413	117480453	B6_06-117430412-S_0_12838364	1000	-
chr5	76914057	76914097	rs4225300_0_9893616	1000	-
chr6	5248468	5248508	B6_06-005198452-S_0_12838355	1000	-
chrY	993718	993758	JAX00725029_0_12838483	1000	+
chr7	117933733	117933773	B6_rs32062246_0_12838372	1000	-
chr12	79236537	79236577	B6_12-080337517-S_0_12838415	1000	-
chr1	116037567	116037607	UNCHS002025_0_12838308	1000	-
chr6	96197026	96197066	B6_06-096147004-S_0_12838362	1000	-
chr1	69689184	69689224	sanger2148_0_12838304	1000	-
chr11	97987892	97987932	B6_11-097849250-S_0_12838407	1000	+
chr4	109874446	109874486	B6_rs3680956_0_12838341	1000	+
chr1	49490436	49490476	rs3716368_extend_0_12838273	1000	+
chr12	39488998	39489038	B6_rs13481403_0_12838413	1000	-
chr10	56314725	56314765	B6_rs29377979_0_12838395	1000	+
chr13	34667812	34667852	sanger1027_0_12838419	1000	-
chr7	6724051	6724091	B6_07-006676820-S_0_12838366	1000	+
chrX	9435501	9435541	sanger4485q_0_12838469	1000	+
chrY	994490	994530	JAX00725069_0_12838485	1000	-
chr19	15783200	15783240	B6_rs30616566_0_12838466	1000	-
chr8	45920939	45920979	rs4137370_0_9893469	1000	-
chr4	40278479	40278519	B6_rs32786595_0_12838337	1000	-
chr13	27037108	27037148	B6_rs13481734_0_12838418	1000	+
chr14	75727740	75727780	B6_14-076127534-S_0_12838431	1000	-
chrX	14670837	14670877	B6_X-014247938-S_0_12838470	1000	-
chr9	20707810	20707850	rs3683183_extend_0_12838286	1000	+
chrY	994585	994625	JAX00725070_0_12838486	1000	-
chr10	56314795	56314835	B6_rs29377979_0_12838395	1000	-
chr4	92518132	92518172	rs3726802_0_9893448	1000	+
chr14	75727670	75727710	B6_14-076127534-S_0_12838431	1000	+
chr12	16972878	16972918	B6_12-016979680-S_0_12838412	1000	-
chrX	98895096	98895136	rs3680829_extend_0_12838298	1000	-
chr3	145733259	145733299	B6_03-145396287-S_0_12838334	1000	+
chrX	98894935	98894975	rs3680829_0_9892732	1000	+
chr15	33033825	33033865	rs3720676_0_9893354	1000	-
chrY	727672	727712	JAX00725015_0_12838478	1000	-
chr4	30457398	30457438	rs3707198_extend_0_12838277	1000	+
chr8	117637929	117637969	B6_rs32661424_0_12838381	1000	+
chrY	2455958	2455998	JAX00725056_0_12838505	1000	+
chrX	100667059	100667099	B6_X-097862440-S_0_12838474	1000	+
chrY	1448967	1449007	JAX00725043_0_12838496	1000	-
chr5	81256585	81256625	B6_rs33067522_0_12838350	1000	+
chr1	194246220	194246260	B6_01-196072469-S_0_12838315	1000	+
chr5	110650076	110650116	B6_05-111079082-S_0_12838351	1000	-
chr15	47797915	47797955	rs3684519_extend_0_12838293	1000	-
chr14	9293836	9293876	B6_14-010126401-S_0_12838426	1000	+
chr15	101560980	101561020	B6_15-101391454-S_0_12838442	1000	+
chr17	22842722	22842762	sanger1832_0_12838452	1000	+
chr13	53223423	53223463	rs3090002_extend_0_12838290	1000	+
chrY	1042442	1042482	JAX00725071_0_12838489	1000	+
chr13	42813940	42813980	B6_13-042909284-S_0_12838420	1000	-
chr17	81470784	81470824	B6_17-081870204-S_0_12838456	1000	+
chr12	37383075	37383115	rs3089465_0_9892235	1000	+
chr5	18710337	18710377	B6_rs33367397_0_12838346	1000	+
chr1	74916510	74916550	B6_01-074963079-S_0_12838305	1000	-
chr9	6238704	6238744	B6_09-006238770-S_0_12838384	1000	+
chr8	96427137	96427177	B6_08-098951029-S_0_12838380	1000	-
chr1	51464958	51464998	rs4222328_0_9893564	1000	+
chr3	82553027	82553067	B6_03-082357013-S_0_12838332	1000	+
chr9	60686238	60686278	sanger4296_0_12838387	1000	+
chr3	82553111	82553151	B6_03-082357013-S_0_12838332	1000	-
chr5	40761744	40761784	B6_rs33508711_0_12838348	1000	+
chr7	37431881	37431921	B6_rs31221380_0_12838367	1000	+
chr5	117716886	117716926	B6_rs29730106_0_12838352	1000	+
chr2	10733224	10733264	B6_02-010654916-S_0_12838316	1000	+
chr4	105498863	105498903	UNCHS012279_0_12838340	1000	+
chr3	102110976	102111016	B6_rs30661719_0_12838333	1000	+
chr1	177039201	177039241	B6_01-178969734-S_0_12838313	1000	+
chr13	64921974	64922014	B6_13-065023280-S_0_12838421	1000	-
chr11	115117664	115117704	B6_11-114979024-S_0_12838409	1000	+
chrY	2353803	2353843	JAX00725085_0_12838503	1000	-
chr3	158809319	158809359	UNC6629325_0_12838336	1000	+
chr1	23922506	23922546	rs3714241_0_9893254	1000	-
chrX	120802366	120802406	rs3672002_extend_0_12838299	1000	-
chrX	100667106	100667146	B6_X-097862440-S_0_12838474	1000	-
chr4	155114106	155114146	B6_04-154488272-S_0_12838344	1000	+
chr6	96196944	96196984	B6_06-096147004-S_0_12838362	1000	+
chr4	92518256	92518296	rs3726802_extend_0_12838278	1000	-
chr12	7990632	7990672	sanger870q_0_12838411	1000	-
chr10	5030783	5030823	UNCHS027418_0_12838392	1000	-
chr10	41944687	41944727	B6_10-041664551-S_0_12838394	1000	+
chr10	23187121	23187161	rs3665690_extend_0_12838287	1000	-
chr1	23922434	23922474	rs3714241_0_9893254	1000	+
chr10	79169418	79169458	UNC18292620_0_12838398	1000	+
chrY	2267589	2267629	JAX00725048_0_12838500	1000	+
chr1	177039245	177039285	B6_01-178969734-S_0_12838313	1000	-
chr15	62640567	62640607	rs3656705_extend_0_12838294	1000	-
chr4	92518191	92518231	rs3726802_0_9893448	1000	-
chr3	158809383	158809423	UNC6629325_0_12838336	1000	-
chr3	4365625	4365665	B6_rs30702264_0_12838327	1000	-
chr3	140598352	140598392	rs3702310_extend_0_12838276	1000	+
chr16	35291568	35291608	UNC26637650_0_12838445	1000	-
chrY	994523	994563	JAX00725070_0_12838486	1000	+
chr5	13148680	13148720	rs3655758_extend_0_12838279	1000	+
chr17	23607067	23607107	B6_17-023744030-S_0_12838453	1000	-
chr5	78618038	78618078	rs3678094_extend_0_12838281	1000	-
chr18	15249684	15249724	B6_rs13483221_0_12838458	1000	+
chr15	61693748	61693788	B6_rs32286262_0_12838440	1000	-
chr5	78617973	78618013	rs3678094_0_9892691	1000	-
chr4	56463938	56463978	B6_04-056476856-S_0_12838339	1000	+
chr10	124779035	124779075	rs3693474_0_9892931	1000	-
chrY	4019373	4019413	JAX00725095_0_12838508	1000	-
chr10	100238459	100238499	B6_rs13480728_0_12838400	1000	-
chr1	136283720	136283760	B6_rs31375526_0_12838310	1000	-
chr10	117496344	117496384	UNC18807186_0_12838402	1000	-
chr8	15191226	15191266	rs3709624_0_9893174	1000	+
chr9	81865526	81865566	sanger4359q_0_12838389	1000	+
chr1	42367607	42367647	B6_rs31362610_0_12838302	1000	-
chrY	1345109	1345149	JAX00725042_0_12838494	1000	+
chrY	993783	993823	JAX00725029_0_12838483	1000	-
chr8	45920823	45920863	rs4137370_extend_0_12838284	1000	+
chr10	21525482	21525522	B6_10-021245335-S_0_12838393	1000	+
chr2	30188502	30188542	B6_02-030044009-S_0_12838319	1000	-
chr2	122708672	122708712	B6_02-122534474-S_0_12838324	1000	+
chr18	72227367	72227407	B6_18-072387016-S_0_12838461	1000	-
chr12	117167566	117167606	B6_12-118406098-S_0_12838416	1000	+
chrY	2353741	2353781	JAX00725085_0_12838503	1000	+
chrY	1876229	1876269	JAX00725080_0_12838497	1000	+
chr16	4237971	4238011	B6_16-004238020-S_0_12838443	1000	+
chr15	33033875	33033915	rs3720676_extend_0_12838291	1000	-
chr1	163132720	163132760	B6_rs6341208_0_12838312	1000	-
chr3	140598382	140598422	rs3702310_0_9893050	1000	+
chr1	163132656	163132696	B6_rs6341208_0_12838312	1000	+
chr9	20707870	20707910	rs3683183_0_9892763	1000	+
chr14	58581789	58581829	B6_rs30650651_0_12838429	1000	+
chr1	119116302	119116342	B6_01-121012874-S_0_12838309	1000	-
chr9	81387737	81387777	B6_rs29934845_0_12838388	1000	-
chrX	167675889	167675929	B6_X-164113817-S_0_12838476	1000	-
chr6	23372709	23372749	B6_06-023322761-S_0_12838358	1000	+
chr2	80873078	80873118	B6_02-080713295-S_0_12838321	1000	+
chr13	34667759	34667799	sanger1027_0_12838419	1000	+
chr15	41737776	41737816	rs3090057_0_9892248	1000	+
chrY	2273867	2273907	JAX00725049_0_12838501	1000	+
chr1	184519589	184519629	UNCHS003550_0_12838314	1000	-
chrY	1339086	1339126	JAX00725040_0_12838492	1000	-
chr11	78745542	78745582	B6_11-078559023-S_0_12838405	1000	-
chr17	91788132	91788172	rs3711314_0_9893209	1000	+
chr2	93823222	93823262	UNC3541597_0_12838322	1000	+
chr8	74953375	74953415	B6_rs32729089_0_12838379	1000	-
chr8	96427078	96427118	B6_08-098951029-S_0_12838380	1000	+
chrX	85503271	85503311	rs3664154_0_9892463	1000	+
chr10	23187062	23187102	rs3665690_0_9892492	1000	-
chr5	147048945	147048985	B6_05-147860587-S_0_12838354	1000	+
chrY	1097461	1097501	JAX00725073_0_12838490	1000	+
chr6	60591439	60591479	B6_rs30915467_0_12838361	1000	-
chrY	727600	727640	JAX00725015_0_12838478	1000	+
chr1	11996708	11996748	B6_01-011986786-S_0_12838300	1000	-
chr6	23372778	23372818	B6_06-023322761-S_0_12838358	1000	-
chrX	85503382	85503422	rs3664154_extend_0_12838297	1000	-
chr13	6304078	6304118	B6_rs13481676_0_12838417	1000	-
chr8	51011275	51011315	rs3726383_0_9893439	1000	+
chr4	30457525	30457565	rs3707198_0_9893135	1000	-
chr17	43077754	43077794	B6_17-043214756-S_0_12838454	1000	+
chr3	56707848	56707888	B6_rs31596392_0_12838331	1000	-
chr7	50195388	50195428	B6_07-057450823-S_0_12838369	1000	+
chr17	23607008	23607048	B6_17-023744030-S_0_12838453	1000	+
chr13	53223460	53223500	rs3090002_0_9892244	1000	+
chrY	2273935	2273975	JAX00725049_0_12838501	1000	-
chr14	40824886	40824926	B6_14-041638218-S_0_12838428	1000	+
chrX	57867632	57867672	B6_rs6368704_0_12838472	1000	-
chr8	25385607	25385647	B6_rs33539160_0_12838376	1000	+
chr1	51464881	51464921	rs4222328_extend_0_12838274	1000	+
chr16	41687851	41687891	UNCHS042598_0_12838447	1000	+
chr16	39696031	39696071	B6_16-039696094-S_0_12838446	1000	-
chr4	155910758	155910798	B6_rs6397070_0_12838345	1000	+
chr9	81865604	81865644	sanger4359q_0_12838389	1000	-
chr10	80452223	80452263	B6_rs29349055_0_12838399	1000	+
chr5	13148863	13148903	rs3655758_extend_0_12838279	1000	-
chr1	184519522	184519562	UNCHS003550_0_12838314	1000	+
chrY	700593	700633	JAX00725013_0_12838477	1000	-
chrY	993318	993358	JAX00725028_0_12838482	1000	-
chr15	47797718	47797758	rs3684519_extend_0_12838293	1000	+
chr18	29797932	29797972	rs3714233_0_9893253	1000	-
chr5	76315219	76315259	UNCHS014807_0_12838349	1000	+
chr1	59990075	59990115	B6_rs3659238_0_12838303	1000	+
chr15	85925199	85925239	B6_15-085755681-S_0_12838441	1000	+
chr6	5248390	5248430	B6_06-005198452-S_0_12838355	1000	+
chr6	11533725	11533765	UNC10565132_0_12838357	1000	-
chr12	37383044	37383084	rs3089465_extend_0_12838289	1000	+
chr16	96788871	96788911	UNCHS043451_0_12838450	1000	+
chr1	11996654	11996694	B6_01-011986786-S_0_12838300	1000	+
chrX	120802175	120802215	rs3672002_extend_0_12838299	1000	+
chr2	122708756	122708796	B6_02-122534474-S_0_12838324	1000	-
chr4	40278409	40278449	B6_rs32786595_0_12838337	1000	+
chr16	42174636	42174676	sanger1653q_0_12838448	1000	+
chr16	41687900	41687940	UNCHS042598_0_12838447	1000	-
chrY	1448905	1448945	JAX00725043_0_12838496	1000	+
chr7	133996894	133996934	B6_rs13479540_0_12838373	1000	+
chr14	9293900	9293940	B6_14-010126401-S_0_12838426	1000	-
chr1	59990152	59990192	B6_rs3659238_0_12838303	1000	-
chr15	62640442	62640482	rs3656705_0_9892342	1000	+
chr4	105498937	105498977	UNCHS012279_0_12838340	1000	-
chr15	7167935	7167975	B6_rs13459145_0_12838435	1000	+
chr8	51011330	51011370	rs3726383_0_9893439	1000	-
chr4	139355960	139356000	B6_04-138911864-S_0_12838343	1000	-
chr18	89379935	89379975	UNCHS047015_0_12838463	1000	+
chr7	117933666	117933706	B6_rs32062246_0_12838372	1000	+
chr5	136441804	136441844	B6_rs29500641_0_12838353	1000	-
chr7	85821817	85821857	sanger3840_0_12838370	1000	-
chr13	119477813	119477853	UNC23498712_0_12838425	1000	-
chr5	13148743	13148783	rs3655758_0_9892327	1000	+
chrX	9435560	9435600	sanger4485q_0_12838469	1000	-
chr6	117480335	117480375	B6_06-117430412-S_0_12838364	1000	+
chr5	76913947	76913987	rs4225300_extend_0_12838280	1000	+
chr2	30188426	30188466	B6_02-030044009-S_0_12838319	1000	+
chr4	30457589	30457629	rs3707198_extend_0_12838277	1000	-
chr13	6304008	6304048	B6_rs13481676_0_12838417	1000	+
chrY	1029614	1029654	JAX00725032_0_12838488	1000	-
chr9	118710644	118710684	B6_09-118619755-S_0_12838391	1000	-
chr1	49490491	49490531	rs3716368_0_9893291	1000	+
chr18	89380020	89380060	UNCHS047015_0_12838463	1000	-
chr5	13148809	13148849	rs3655758_0_9892327	1000	-
chr5	18710400	18710440	B6_rs33367397_0_12838346	1000	-
chr12	117167642	117167682	B6_12-118406098-S_0_12838416	1000	-
chr1	194246282	194246322	B6_01-196072469-S_0_12838315	1000	-
chrY	1224715	1224755	JAX00725036_0_12838491	1000	+
chr18	90448761	90448801	UNC29823510_0_12838464	1000	-
chr2	178735890	178735930	B6_02-178470578-S_0_12838326	1000	-
chr10	79169482	79169522	UNC18292620_0_12838398	1000	-
chr10	117496279	117496319	UNC18807186_0_12838402	1000	+
chr15	62640389	62640429	rs3656705_extend_0_12838294	1000	+
chr8	39670026	39670066	B6_08-040755375-S_0_12838377	1000	-
chrY	2267531	2267571	JAX00725047_0_12838499	1000	+
chr11	94758824	94758864	UNCHS031923_0_12838406	1000	-
chrX	98894871	98894911	rs3680829_extend_0_12838298	1000	+
chrX	85503207	85503247	rs3664154_extend_0_12838297	1000	+
chr16	77319759	77319799	B6_16-077320049-S_0_12838449	1000	+
chr3	145733332	145733372	B6_03-145396287-S_0_12838334	1000	-
chrX	142990671	142990711	B6_X-139425208-S_0_12838475	1000	-
chrY	994652	994692	JAX00725031_0_12838487	1000	-
chr8	51011197	51011237	rs3726383_extend_0_12838285	1000	+
chr7	6724120	6724160	B6_07-006676820-S_0_12838366	1000	-
chr5	39069292	39069332	UNCHS014104_0_12838347	1000	-
chr18	29797983	29798023	rs3714233_extend_0_12838296	1000	-
chrY	992527	992567	JAX00725068_0_12838481	1000	+
chrY	2385637	2385677	JAX00725087_0_12838504	1000	+
chr11	63073484	63073524	B6_rs6268547_0_12838404	1000	-
chr3	152219589	152219629	B6_rs31594267_0_12838335	1000	-
chr15	47797786	47797826	rs3684519_0_9892786	1000	+
chr3	152219526	152219566	B6_rs31594267_0_12838335	1000	+
chr5	110650017	110650057	B6_05-111079082-S_0_12838351	1000	+
chr18	54614853	54614893	B6_rs13483369_0_12838460	1000	-
chr19	15783128	15783168	B6_rs30616566_0_12838466	1000	+
chrY	1224761	1224801	JAX00725036_0_12838491	1000	-
chr1	33754536	33754576	B6_01-033811444-S_0_12838301	1000	+
chr7	143090893	143090933	UNCHS021944_0_12838374	1000	+
chr4	109874501	109874541	B6_rs3680956_0_12838341	1000	-
chr3	21938139	21938179	B6_rs31740628_0_12838328	1000	-
chr4	155910825	155910865	B6_rs6397070_0_12838345	1000	-
chr10	58401510	58401550	UNCHS028313_0_12838396	1000	-
chr8	117638013	117638053	B6_rs32661424_0_12838381	1000	-
chr13	119477747	119477787	UNC23498712_0_12838425	1000	+
chr16	35291485	35291525	UNC26637650_0_12838445	1000	+
chr5	78617908	78617948	rs3678094_0_9892691	1000	+
chr4	113384365	113384405	sanger2874q_0_12838342	1000	-
chrY	3907762	3907802	JAX00725093_0_12838507	1000	-
chr15	27703785	27703825	B6_15-027633610-S_0_12838436	1000	+
chr2	178735829	178735869	B6_02-178470578-S_0_12838326	1000	+
chr1	42367535	42367575	B6_rs31362610_0_12838302	1000	+
chr2	93823306	93823346	UNC3541597_0_12838322	1000	-
chr15	101561035	101561075	B6_15-101391454-S_0_12838442	1000	-
chr2	10733305	10733345	B6_02-010654916-S_0_12838316	1000	-
chrY	992587	992627	JAX00725068_0_12838481	1000	-
chrX	120802317	120802357	rs3672002_0_9892592	1000	-
chr10	21525531	21525571	B6_10-021245335-S_0_12838393	1000	-
chr2	18123678	18123718	B6_02-018045358-S_0_12838317	1000	+
chr13	85479963	85480003	B6_13-085619553-S_0_12838422	1000	-
chr17	91788070	91788110	rs3711314_extend_0_12838295	1000	+
chr15	85925262	85925302	B6_15-085755681-S_0_12838441	1000	-
chr13	101209249	101209289	B6_rs3702296_0_12838423	1000	-
chr8	25385671	25385711	B6_rs33539160_0_12838376	1000	-
chr16	42174702	42174742	sanger1653q_0_12838448	1000	-
chr7	85821744	85821784	sanger3840_0_12838370	1000	+
chr7	55321058	55321098	rs3671564_extend_0_12838282	1000	+
chr6	39575430	39575470	UNC10923091_0_12838360	1000	-
chrY	2267653	2267693	JAX00725048_0_12838500	1000	-
chr2	80873156	80873196	B6_02-080713295-S_0_12838321	1000	-
chr5	136441752	136441792	B6_rs29500641_0_12838353	1000	+
chrX	142990607	142990647	B6_X-139425208-S_0_12838475	1000	+
chr8	39669978	39670018	B6_08-040755375-S_0_12838377	1000	+
chr10	124779094	124779134	rs3693474_extend_0_12838288	1000	-
chrY	1097534	1097574	JAX00725073_0_12838490	1000	-
chr3	21938087	21938127	B6_rs31740628_0_12838328	1000	+
chr7	38109869	38109909	sanger3778_0_12838368	1000	-
chr2	18123743	18123783	B6_02-018045358-S_0_12838317	1000	-
chr17	35033315	35033355	rs3725348_0_9893421	1000	+
chr3	116959889	116959929	rs3708141_0_9893152	1000	-
chr5	19662480	19662520	rs3656760_0_9892344	1000	+
chr12	112452853	112452893	rs3691931_0_9892903	1000	-
chr4	139581325	139581365	rs3653800_0_9892296	1000	+
chr15	26051291	26051331	rs3698253_0_9892989	1000	+
chr7	86321981	86322021	rs3672290_0_9892597	1000	-
chr12	24804838	24804878	rs3023339_0_9892138	1000	-
chr4	29578425	29578465	rs3656743_0_9892343	1000	+
chr2	130144959	130144999	rs3662211_0_9892434	1000	-
chr13	11814790	11814830	rs3681143_0_9892739	1000	+
chr1	145181299	145181339	rs3672697_0_9892604	1000	+
chr11	89452908	89452948	rs3682081_0_9892755	1000	+
chr7	37713806	37713846	rs3654958_0_9892314	1000	+
chr18	66557544	66557584	rs3704084_0_9893073	1000	-
chr14	51146733	51146773	rs3691090_0_9892888	1000	+
chr3	36449168	36449208	rs4223936_0_9893596	1000	-
chr12	26130450	26130490	rs3719031_0_9893330	1000	+
chr6	5431987	5432027	rs4225658_0_9893623	1000	+
chr6	113320559	113320599	rs3693392_0_9892929	1000	+
chr12	56710499	56710539	rs3023347_0_9892140	1000	+
chr8	88306516	88306556	rs3708438_0_9893158	1000	-
chr15	59331256	59331296	rs4230758_0_9893686	1000	-
chr1	115376819	115376859	rs3702880_0_9893055	1000	+
chr5	4082309	4082349	rs4225033_0_9893613	1000	-
chr19	16687138	16687178	rs3662712_0_9892437	1000	-
chr2	112284801	112284841	rs3681694_0_9892748	1000	+
chr9	79146106	79146146	rs3668451_0_9892537	1000	+
chr12	14194624	14194664	rs3653621_0_9892292	1000	+
chr5	92347145	92347185	rs3023047_0_9892106	1000	+
chr1	172847867	172847907	rs3658333_0_9892370	1000	+
chr4	83820025	83820065	rs3726519_0_9893444	1000	-
chr1	170960826	170960866	rs3022854_0_9892085	1000	+
chr3	141779486	141779526	rs3718489_0_9893323	1000	+
chr9	117751370	117751410	rs3669882_0_9892557	1000	-
chr4	55013514	55013554	rs3706659_0_9893120	1000	-
chr1	123398528	123398568	rs3691057_0_9892887	1000	+
chr11	15003247	15003287	rs3703198_0_9893061	1000	+
chr6	13185420	13185460	rs3655979_0_9892330	1000	-
chr8	117165391	117165431	rs3686697_0_9892821	1000	+
chr8	90340805	90340845	rs3693131_0_9892922	1000	-
chr18	81253276	81253316	rs3687625_0_9892838	1000	+
chr9	95366133	95366173	rs3023143_0_9892121	1000	+
chr11	70688411	70688451	rs4228839_0_9893658	1000	+
chr2	77190189	77190229	rs3670874_0_9892577	1000	-
chr2	123072159	123072199	rs3674772_0_9892641	1000	+
chr13	115447812	115447852	rs3724755_0_9893413	1000	-
chrX	11195764	11195804	rs3653863_0_9892298	1000	+
chr6	62060359	62060399	rs3706318_0_9893112	1000	-
chr1	4780370	4780410	rs4222142_0_9893558	1000	-
chr19	7419903	7419943	rs3023477_0_9892160	1000	+
chr1	104551955	104551995	rs3664662_0_9892474	1000	-
chr14	78038343	78038383	rs3693589_0_9892932	1000	+
chr2	172939588	172939628	rs4223689_0_9893591	1000	+
chr1	37410414	37410454	rs4222275_0_9893561	1000	-
chr1	38996045	38996085	rs4222284_0_9893562	1000	-
chr11	80670691	80670731	rs3688710_0_9892854	1000	-
chr10	44972502	44972542	rs3661754_0_9892426	1000	+
chr5	125674115	125674155	rs3023056_0_9892109	1000	+
chr1	133360183	133360223	rs3022833_0_9892081	1000	-
chr4	53008486	53008526	rs3726250_0_9893435	1000	+
chr12	35121739	35121779	rs4138302_0_9893477	1000	+
chr3	157887303	157887343	rs3686542_0_9892816	1000	+
chr1	38995970	38996010	rs4222284_0_9893562	1000	+
chr1	136317939	136317979	rs3691222_0_9892893	1000	-
chrX	11195834	11195874	rs3653863_0_9892298	1000	-
chr7	49397137	49397177	rs3680765_0_9892731	1000	-
chr6	77153509	77153549	rs3721547_0_9893364	1000	-
chr14	7781258	7781298	rs3701221_0_9893029	1000	-
chr11	5784662	5784702	rs4222040_0_9893555	1000	-
chr13	39480399	39480439	rs3719347_0_9893333	1000	+
chr3	135694447	135694487	rs4136498_0_9893462	1000	-
chr8	121944462	121944502	rs3709913_0_9893179	1000	+
chr19	29265227	29265267	rs3679607_0_9892717	1000	-
chr14	21040447	21040487	rs3694155_0_9892940	1000	+
chr17	78377524	78377564	rs4231663_0_9893693	1000	+
chr19	27631061	27631101	rs3717196_0_9893301	1000	-
chr4	105320606	105320646	rs3674285_0_9892632	1000	+
chr15	10820506	10820546	rs3023415_0_9892148	1000	-
chr15	63518014	63518054	rs3023419_0_9892150	1000	-
chr17	42510721	42510761	rs3657535_0_9892357	1000	-
chr1	14018744	14018784	rs3702433_0_9893051	1000	+
chr11	38862553	38862593	rs3696538_0_9892972	1000	-
chr11	90536472	90536512	rs3688955_0_9892861	1000	+
chr5	118194534	118194574	rs3661429_0_9892420	1000	-
chr1	78425324	78425364	rs4222476_0_9893568	1000	-
chr12	74725340	74725380	rs3655558_0_9892323	1000	+
chr3	80430972	80431012	rs3672565_0_9892602	1000	+
chr4	155717904	155717944	rs3680364_0_9892726	1000	-
chr10	28596059	28596099	rs3023233_0_9892132	1000	-
chr1	79306838	79306878	rs3677697_0_9892687	1000	-
chrX	162095054	162095094	rs3725586_0_9893423	1000	-
chr13	41442725	41442765	rs3722313_0_9893375	1000	+
chr1	46830134	46830174	rs3712347_0_9893221	1000	+
chr15	86300962	86301002	rs3690689_0_9892882	1000	-
chr11	59970534	59970574	rs4228772_0_9893657	1000	+
chr4	142102944	142102984	rs4151918_0_9893497	1000	+
chr5	144870879	144870919	rs3023062_0_9892111	1000	+
chr4	27441914	27441954	rs3661592_0_9892423	1000	+
chr9	94301581	94301621	rs4138352_0_9893479	1000	+
chr8	126030552	126030592	rs4227470_0_9893646	1000	+
chr6	48470864	48470904	rs4225867_0_9893624	1000	+
chr10	6850050	6850090	rs3090968_0_9892269	1000	+
chrX	130290939	130290979	rs3664601_0_9892473	1000	-
chr16	92362170	92362210	rs4219612_0_9893550	1000	-
chr17	28062849	28062889	rs3724283_0_9893406	1000	+
chr14	101896581	101896621	rs3686670_0_9892819	1000	+
chr10	13687731	13687771	rs4228121_0_9893651	1000	+
chr17	76926530	76926570	rs3674930_0_9892644	1000	+
chr12	26130537	26130577	rs3719031_0_9893330	1000	-
chr8	16809367	16809407	rs3686775_0_9892823	1000	+
chr13	38430825	38430865	rs3659063_0_9892382	1000	-
chr9	100378510	100378550	rs3658704_0_9892374	1000	+
chr14	20430128	20430168	rs3660288_0_9892402	1000	-
chr15	95354523	95354563	rs3676400_0_9892668	1000	+
chr1	68382453	68382493	rs3683684_0_9892770	1000	-
chrX	165114517	165114557	rs3715531_0_9893275	1000	-
chr5	22747857	22747897	rs3726629_0_9893445	1000	+
chr15	100409463	100409503	rs3023831_0_9892185	1000	+
chr5	55672998	55673038	rs3714098_0_9893250	1000	-
chr15	50857224	50857264	rs3660290_0_9892403	1000	-
chr18	61622158	61622198	rs3719627_0_9893343	1000	+
chr13	42472894	42472934	rs3679151_0_9892709	1000	+
chr18	44617876	44617916	rs3675819_0_9892658	1000	+
chr18	83190190	83190230	rs3696064_0_9892965	1000	+
chr8	85260566	85260606	rs3703660_0_9893066	1000	-
chr16	28238214	28238254	rs4166431_0_9893516	1000	-
chr17	51739666	51739706	rs3023778_0_9892181	1000	+
chr18	37688581	37688621	rs3693151_0_9892924	1000	+
chr15	8093550	8093590	rs3693019_0_9892920	1000	-
chr15	87375393	87375433	rs3711016_0_9893200	1000	-
chr10	12828184	12828224	rs3090195_0_9892252	1000	+
chr13	98546606	98546646	rs3692326_0_9892908	1000	+
chr8	56204556	56204596	rs3717220_0_9893302	1000	+
chr6	88354204	88354244	rs3089307_0_9892233	1000	+
chr11	32230053	32230093	rs4228647_0_9893656	1000	-
chr2	80630955	80630995	rs4223249_0_9893584	1000	+
chr5	142885578	142885618	rs3711809_0_9893214	1000	-
chrX	157718949	157718989	rs3716904_0_9893299	1000	-
chr6	102485207	102485247	rs3672073_0_9892593	1000	-
chr10	21245982	21246022	rs3668769_0_9892540	1000	+
chr19	48137817	48137857	rs3023496_0_9892161	1000	+
chr15	34143562	34143602	rs4230696_0_9893684	1000	-
chrX	165114443	165114483	rs3715531_0_9893275	1000	+
chr7	34141432	34141472	rs4226530_0_9893632	1000	-
chr17	14331426	14331466	rs3664721_0_9892479	1000	+
chr18	34600289	34600329	rs3701931_0_9893043	1000	-
chr4	35309783	35309823	rs3703981_0_9893072	1000	-
chr18	52522035	52522075	rs3706369_0_9893115	1000	+
chr7	118448869	118448909	rs3655334_0_9892320	1000	+
chr18	70226325	70226365	rs3023828_0_9892184	1000	+
chr19	51965241	51965281	rs3660073_0_9892398	1000	+
chr11	79839850	79839890	rs3700839_0_9893022	1000	-
chr14	91997693	91997733	rs3655019_0_9892316	1000	-
chrX	71408658	71408698	rs3157101_0_9892280	1000	-
chr13	95513708	95513748	rs4229988_0_9893672	1000	-
chr1	84087670	84087710	rs3089629_0_9892237	1000	-
chr15	35616115	35616155	rs3089995_0_9892243	1000	+
chr1	34445399	34445439	rs4222256_0_9893559	1000	+
chr7	95354841	95354881	rs3670440_0_9892568	1000	+
chr14	64812421	64812461	rs3660830_0_9892412	1000	+
chr3	44154395	44154435	rs3706854_0_9893127	1000	+
chr3	125865767	125865807	rs4224200_0_9893601	1000	+
chr17	57012707	57012747	rs3712800_0_9893233	1000	+
chr4	133487023	133487063	rs3655553_0_9892322	1000	-
chr10	9292198	9292238	rs3090140_0_9892251	1000	+
chr1	176728506	176728546	rs3654101_0_9892301	1000	+
chr3	86372653	86372693	rs3688780_0_9892857	1000	+
chr14	36049610	36049650	rs3686300_0_9892812	1000	-
chr8	66467567	66467607	rs4227196_0_9893640	1000	-
chr6	111352781	111352821	rs3723352_0_9893390	1000	+
chr10	91923622	91923662	rs3705913_0_9893103	1000	+
chr2	144768599	144768639	rs3023694_0_9892174	1000	-
chr17	5079190	5079230	rs3667161_0_9892517	1000	-
chr14	99327625	99327665	rs3703320_0_9893063	1000	-
chr1	116345893	116345933	rs4136901_0_9893465	1000	-
chr15	101810848	101810888	rs3023429_0_9892153	1000	-
chr13	55506934	55506974	rs4229759_0_9893671	1000	-
chr18	69470523	69470563	rs3705040_0_9893085	1000	-
chr8	122947645	122947685	rs3693295_0_9892928	1000	+
chr1	101529045	101529085	rs3720366_0_9893350	1000	+
chr11	19979621	19979661	rs3707185_0_9893134	1000	+
chr5	125025438	125025478	rs3664741_0_9892480	1000	+
chr2	20371676	20371716	rs3674936_0_9892645	1000	+
chr12	9543141	9543181	rs3689696_0_9892871	1000	-
chr1	149829901	149829941	rs3680033_0_9892723	1000	+
chr11	35328239	35328279	rs3701665_0_9893036	1000	+
chr14	34342251	34342291	rs3090087_0_9892249	1000	+
chr2	48568776	48568816	rs3661265_0_9892417	1000	-
chr2	100122553	100122593	rs3686727_0_9892822	1000	+
chr19	3455134	3455174	rs3023688_0_9892173	1000	-
chr4	126717306	126717346	rs3692521_0_9892911	1000	-
chr5	14163839	14163879	rs3693453_0_9892930	1000	+
chr3	34201644	34201684	rs3677391_0_9892682	1000	+
chr15	102245616	102245656	rs3665905_0_9892497	1000	-
chr18	24860347	24860387	rs3660676_0_9892408	1000	+
chr5	27706276	27706316	rs3708121_0_9893151	1000	+
chr2	74121084	74121124	rs3661544_0_9892421	1000	-
chr9	37661108	37661148	rs3705980_0_9893106	1000	-
chr12	113258534	113258574	rs4229611_0_9893666	1000	-
chr14	95768302	95768342	rs3653532_0_9892291	1000	+
chr17	47327578	47327618	rs3712909_0_9893234	1000	+
chr10	44972563	44972603	rs3661754_0_9892426	1000	-
chr7	29781457	29781497	rs4226520_0_9893631	1000	-
chr14	120944541	120944581	rs4230603_0_9893681	1000	+
chr2	116084426	116084466	rs3659112_0_9892386	1000	+
chr18	33667354	33667394	rs3654800_0_9892312	1000	-
chr7	116528195	116528235	rs3654689_0_9892309	1000	-
chr10	15256574	15256614	rs3701746_0_9893039	1000	-
chr1	110602623	110602663	rs4222568_0_9893573	1000	+
chr3	7551550	7551590	rs4223706_0_9893592	1000	+
chr15	79916068	79916108	rs4230879_0_9893688	1000	+
chr19	23396649	23396689	rs3674514_0_9892638	1000	-
chr5	69945911	69945951	rs3691920_0_9892902	1000	+
chr9	78202856	78202896	rs3664448_0_9892471	1000	+
chr5	46079477	46079517	rs3659933_0_9892396	1000	-
chr6	128010072	128010112	rs3726801_0_9893447	1000	+
chr11	106892150	106892190	rs3705163_0_9893088	1000	+
chr11	82863702	82863742	rs3663879_0_9892457	1000	+
chr1	152255033	152255073	rs3670558_0_9892572	1000	-
chr1	65045765	65045805	rs3022802_0_9892076	1000	+
chr2	133563231	133563271	rs3022934_0_9892094	1000	-
chr1	8083457	8083497	rs3684358_0_9892781	1000	-
chr3	98936846	98936886	rs3657533_0_9892356	1000	-
chr1	185932829	185932869	rs3684803_0_9892788	1000	-
chr8	102259711	102259751	rs3658900_0_9892377	1000	-
chr5	4805352	4805392	rs3666313_0_9892503	1000	+
chr4	115009301	115009341	rs4224709_0_9893606	1000	+
chr9	104118604	104118644	rs3718278_0_9893321	1000	-
chr2	93981101	93981141	rs3682381_0_9892759	1000	+
chr18	86384088	86384128	rs3670234_0_9892562	1000	+
chr14	69697519	69697559	rs4230429_0_9893679	1000	+
chr9	83116969	83117009	rs3687598_0_9892837	1000	+
chr10	117393810	117393850	rs3670118_0_9892560	1000	+
chr7	19508948	19508988	rs4226440_0_9893630	1000	-
chr15	18154991	18155031	rs4230664_0_9893683	1000	+
chr1	191793891	191793931	rs3715125_0_9893266	1000	+
chr14	16555258	16555298	rs3721635_0_9893365	1000	+
chr13	11814857	11814897	rs3681143_0_9892739	1000	-
chr12	113264893	113264933	rs3682260_0_9892757	1000	+
chr16	46983170	46983210	rs4183127_0_9893532	1000	-
chr11	58969958	58969998	rs3023311_0_9892137	1000	+
chr8	11998180	11998220	rs3721853_0_9893369	1000	-
chr16	49089424	49089464	rs4184376_0_9893534	1000	+
chr9	34838523	34838563	rs3659084_0_9892383	1000	+
chr18	5207588	5207628	rs3706767_0_9893124	1000	+
chr9	59390449	59390489	rs3685575_0_9892802	1000	-
chr13	44401501	44401541	rs3023382_0_9892142	1000	+
chr4	59929757	59929797	rs3654495_0_9892307	1000	+
chr9	51715878	51715918	rs3699358_0_9893005	1000	+
chr12	35121804	35121844	rs4138302_0_9893477	1000	-
chr6	56585262	56585302	rs3724433_0_9893407	1000	+
chr3	71472205	71472245	rs3022961_0_9892101	1000	+
chr14	116957901	116957941	rs3715673_0_9893277	1000	+
chr16	42226809	42226849	rs4179051_0_9893528	1000	+
chr18	37688644	37688684	rs3693151_0_9892924	1000	-
chr4	59036276	59036316	rs3716162_0_9893288	1000	-
chr8	31947210	31947250	rs3675426_0_9892651	1000	+
chr9	112866161	112866201	rs3679771_0_9892720	1000	+
chr9	98348968	98349008	rs3692530_0_9892912	1000	+
chr1	174657406	174657446	rs3655994_0_9892331	1000	+
chr1	65045824	65045864	rs3022802_0_9892076	1000	-
chr6	129132427	129132467	rs3702875_0_9893054	1000	-
chr7	29781389	29781429	rs4226520_0_9893631	1000	+
chr9	102455392	102455432	rs3706728_0_9893122	1000	+
chr9	41755435	41755475	rs4140117_0_9893492	1000	+
chr1	164287859	164287899	rs4222765_0_9893577	1000	+
chr18	49591591	49591631	rs4138356_0_9893480	1000	+
chr17	69049508	69049548	rs3657117_0_9892351	1000	-
chr2	69796783	69796823	rs4223211_0_9893582	1000	+
chr1	50397855	50397895	rs3023914_0_9892193	1000	-
chr6	89292476	89292516	rs3708822_0_9893162	1000	+
chr15	34876706	34876746	rs3090993_0_9892270	1000	-
chrX	145165058	145165098	rs3670961_0_9892580	1000	-
chr14	10607038	10607078	rs3669009_0_9892546	1000	+
chr5	47881753	47881793	rs4140247_0_9893495	1000	-
chr2	168618830	168618870	rs3024096_0_9892211	1000	-
chr3	17795145	17795185	rs4223752_0_9893594	1000	+
chr16	89451277	89451317	rs4216475_0_9893547	1000	+
chr7	24539642	24539682	rs3701807_0_9893042	1000	+
chr13	108423846	108423886	rs3686453_0_9892815	1000	+
chr11	104522921	104522961	rs3024066_0_9892209	1000	+
chr7	95354900	95354940	rs3670440_0_9892568	1000	-
chr14	110773302	110773342	rs3662098_0_9892433	1000	+
chr6	136587214	136587254	rs3653718_0_9892294	1000	+
chr5	150916615	150916655	rs3725040_0_9893419	1000	+
chr6	8343731	8343771	rs3656818_0_9892346	1000	-
chr9	61403846	61403886	rs3722895_0_9893384	1000	-
chr5	116014539	116014579	rs3668084_0_9892531	1000	+
chr15	88094905	88094945	rs4140226_0_9893494	1000	-
chr3	153670084	153670124	rs3691107_0_9892890	1000	+
chr3	109769350	109769390	rs3712218_0_9893219	1000	-
chr4	100244837	100244877	rs3674386_0_9892635	1000	+
chr1	8083384	8083424	rs3684358_0_9892781	1000	+
chr12	102311655	102311695	rs3692977_0_9892919	1000	+
chr4	151713022	151713062	rs3671861_0_9892590	1000	+
chr9	113914958	113914998	rs3721068_0_9893358	1000	+
chr6	18108424	18108464	rs3681171_0_9892741	1000	+
chr19	3455073	3455113	rs3023688_0_9892173	1000	+
chr11	102148857	102148897	rs4229101_0_9893660	1000	+
chr10	86388544	86388584	rs3687328_0_9892832	1000	+
chr18	21940468	21940508	rs3707236_0_9893136	1000	-
chr6	98309368	98309408	rs3703803_0_9893069	1000	+
chr15	43874675	43874715	rs3694011_0_9892938	1000	+
chr1	88740272	88740312	rs3670389_0_9892566	1000	+
chr6	144412925	144412965	rs3685482_0_9892800	1000	+
chr6	105224960	105225000	rs3665833_0_9892495	1000	-
chr7	104565248	104565288	rs3692423_0_9892910	1000	-
chr17	53127845	53127885	rs3692329_0_9892909	1000	+
chr1	109536571	109536611	rs3709343_0_9893170	1000	-
chr5	132454548	132454588	rs3665335_0_9892487	1000	-
chr6	91803965	91804005	rs3712161_0_9893218	1000	+
chr14	64812475	64812515	rs3660830_0_9892412	1000	-
chr18	47754857	47754897	rs3023466_0_9892157	1000	+
chrX	72283643	72283683	rs3157180_0_9892281	1000	+
chr8	99101013	99101053	rs3685310_0_9892797	1000	+
chr18	28772195	28772235	rs3023659_0_9892169	1000	-
chr12	24804758	24804798	rs3023339_0_9892138	1000	+
chr12	58879788	58879828	rs3662939_0_9892441	1000	-
chr18	17402349	17402389	rs3090636_0_9892259	1000	-
chr9	102455452	102455492	rs3706728_0_9893122	1000	-
chr6	106779770	106779810	rs4226165_0_9893625	1000	-
chr1	121332480	121332520	rs3693218_0_9892925	1000	+
chr4	80954123	80954163	rs4224530_0_9893604	1000	+
chr6	17723599	17723639	rs3023064_0_9892112	1000	+
chr5	45053772	45053812	rs3663092_0_9892442	1000	-
chr3	51676618	51676658	rs3709395_0_9893172	1000	-
chr7	16109385	16109425	rs3714392_0_9893256	1000	+
chr2	82143929	82143969	rs3715573_0_9893276	1000	+
chr10	19373200	19373240	rs3696310_0_9892969	1000	-
chr14	48172911	48172951	rs3659053_0_9892381	1000	+
chr4	66841043	66841083	rs3023006_0_9892104	1000	+
chr5	92291814	92291854	rs3704889_0_9893082	1000	-
chr14	66745350	66745390	rs3664667_0_9892476	1000	-
chr16	29340187	29340227	rs4167317_0_9893517	1000	-
chr18	70694596	70694636	rs3675825_0_9892659	1000	+
chr2	12066776	12066816	rs4137557_0_9893471	1000	-
chr17	71059747	71059787	rs3703141_0_9893059	1000	-
chr6	62060299	62060339	rs3706318_0_9893112	1000	+
chr3	104276941	104276981	rs3688731_0_9892855	1000	-
chr2	153619277	153619317	rs4223578_0_9893590	1000	+
chr9	45861622	45861662	rs4227612_0_9893647	1000	+
chr7	96233657	96233697	rs3681062_0_9892737	1000	-
chr9	56586917	56586957	rs3666398_0_9892504	1000	+
chr2	62645272	62645312	rs3022886_0_9892089	1000	+
chr13	63980397	63980437	rs3703511_0_9893065	1000	-
chr2	131106484	131106524	rs3674906_0_9892643	1000	+
chr6	87272034	87272074	rs3677567_0_9892685	1000	+
chr11	63615647	63615687	rs3705233_0_9893090	1000	+
chr1	93628761	93628801	rs3664528_0_9892472	1000	+
chr16	63792474	63792514	rs4195412_0_9893542	1000	-
chr4	86917857	86917897	rs3659971_0_9892397	1000	-
chr11	36129030	36129070	rs3672953_0_9892611	1000	+
chr8	70095816	70095856	rs3023187_0_9892124	1000	-
chr5	35518926	35518966	rs3673363_0_9892618	1000	+
chr19	36377763	36377803	rs3705022_0_9893084	1000	-
chr14	17652233	17652273	rs3678171_0_9892694	1000	+
chr6	106779722	106779762	rs4226165_0_9893625	1000	+
chr16	94155086	94155126	rs4220296_0_9893551	1000	-
chr14	73058661	73058701	rs4137600_0_9893473	1000	-
chr5	117218041	117218081	rs3023051_0_9892108	1000	+
chr13	13634254	13634294	rs3655030_0_9892317	1000	-
chr1	139078772	139078812	rs3677464_0_9892683	1000	-
chr18	83190252	83190292	rs3696064_0_9892965	1000	-
chr4	45671980	45672020	rs3023856_0_9892188	1000	+
chr16	35438100	35438140	rs4172707_0_9893521	1000	-
chr14	69175331	69175371	rs4230427_0_9893678	1000	-
chr7	98383842	98383882	rs3699290_0_9893001	1000	-
chr1	3162634	3162674	rs3691099_0_9892889	1000	-
chr17	86204148	86204188	rs3669120_0_9892547	1000	-
chr5	84570688	84570728	rs3679924_0_9892721	1000	+
chr3	113794241	113794281	rs3716905_0_9893300	1000	-
chr1	149205415	149205455	rs3710036_0_9893180	1000	+
chr5	66662035	66662075	rs4225249_0_9893615	1000	+
chr3	98087048	98087088	rs3672755_0_9892606	1000	+
chr2	173994782	173994822	rs3716052_0_9893283	1000	-
chr12	59816195	59816235	rs3691446_0_9892896	1000	+
chr1	183916483	183916523	rs3678548_0_9892699	1000	+
chr1	128323410	128323450	rs3661721_0_9892424	1000	+
chr6	125372114	125372154	rs3684245_0_9892777	1000	+
chr1	12920204	12920244	rs3661835_0_9892429	1000	-
chr13	85068968	85069008	rs3716022_0_9893282	1000	-
chr11	96525383	96525423	rs3710148_0_9893184	1000	+
chr15	71152988	71153028	rs3088560_0_9892221	1000	-
chr17	28062912	28062952	rs3724283_0_9893406	1000	-
chr1	161794996	161795036	rs3706326_0_9893114	1000	+
chr1	161795068	161795108	rs3706326_0_9893114	1000	-
chr14	105855128	105855168	rs3677639_0_9892686	1000	-
chr12	42944100	42944140	rs3670955_0_9892579	1000	+
chr3	100390292	100390332	rs3163371_0_9892284	1000	+
chrX	121686918	121686958	rs3706437_0_9893116	1000	-
chr18	63483969	63484009	rs3023468_0_9892158	1000	+
chr1	127188522	127188562	rs3714423_0_9893257	1000	-
chrX	136216610	136216650	rs3697198_0_9892978	1000	+
chr6	28781403	28781443	rs3706286_0_9893111	1000	+
chr5	62981654	62981694	rs3666143_0_9892499	1000	-
chr15	49066736	49066776	rs3719583_0_9893342	1000	+
chr15	30257938	30257978	rs3689286_0_9892864	1000	+
chr12	99200908	99200948	rs3673029_0_9892614	1000	-
chr18	66557469	66557509	rs3704084_0_9893073	1000	+
chr17	58195801	58195841	rs3710084_0_9893182	1000	+
chr1	193221945	193221985	rs3022878_0_9892087	1000	-
chr12	54887795	54887835	rs3688316_0_9892848	1000	-
chr11	41183982	41184022	rs3704891_0_9893083	1000	-
chr8	80985137	80985177	rs4227271_0_9893642	1000	+
chr7	12942366	12942406	rs3687759_0_9892840	1000	+
chr4	65807189	65807229	rs3706082_0_9893108	1000	+
chr14	78990751	78990791	rs3706792_0_9893125	1000	-
chr7	51409829	51409869	rs3720603_0_9893353	1000	+
chr11	73014375	73014415	rs3091155_0_9892273	1000	-
chr1	113349477	113349517	rs3721888_0_9893370	1000	+
chr5	54924912	54924952	rs4139066_0_9893484	1000	+
chr10	6490704	6490744	rs3663844_0_9892455	1000	-
chr2	43486851	43486891	rs3678765_0_9892703	1000	+
chr7	74635071	74635111	rs3672773_0_9892607	1000	+
chr11	12293321	12293361	rs3663826_0_9892454	1000	-
chr6	73248255	73248295	rs3713062_0_9893236	1000	+
chr11	75605399	75605439	rs3714172_0_9893252	1000	+
chr1	85791354	85791394	rs3678377_0_9892696	1000	+
chr1	143292263	143292303	rs3701166_0_9893027	1000	-
chr2	120040481	120040521	rs3681744_0_9892750	1000	+
chr7	19508890	19508930	rs4226440_0_9893630	1000	+
chr4	133486969	133487009	rs3655553_0_9892322	1000	+
chr6	92596741	92596781	rs3691686_0_9892898	1000	+
chr15	20882431	20882471	rs3714893_0_9893262	1000	+
chr6	18108477	18108517	rs3681171_0_9892741	1000	-
chr4	128522817	128522857	rs3711319_0_9893210	1000	+
chr12	45325150	45325190	rs3701242_0_9893030	1000	-
chr14	70604065	70604105	rs4230463_0_9893680	1000	+
chr11	29229871	29229911	rs3720425_0_9893351	1000	-
chr14	30084249	30084289	rs4137897_0_9893476	1000	-
chr11	95353480	95353520	rs3090050_0_9892247	1000	+
chr5	81508031	81508071	rs3712451_0_9893223	1000	+
chr1	38478342	38478382	rs3663884_0_9892458	1000	-
chr16	41177814	41177854	rs4177963_0_9893527	1000	-
chr8	3189176	3189216	rs3701395_0_9893032	1000	-
chr13	98546677	98546717	rs3692326_0_9892908	1000	-
chr8	9156943	9156983	rs3660821_0_9892410	1000	+
chr3	30382992	30383032	rs3685884_0_9892808	1000	-
chr16	66406060	66406100	rs4197416_0_9893543	1000	+
chr7	132998166	132998206	rs3716088_0_9893284	1000	-
chr14	51101856	51101896	rs3023408_0_9892146	1000	+
chr9	86815522	86815562	rs3691725_0_9892899	1000	+
chr19	44081127	44081167	rs3694723_0_9892946	1000	-
chr18	19096219	19096259	rs3710844_0_9893195	1000	-
chr17	57012770	57012810	rs3712800_0_9893233	1000	-
chr5	110168180	110168220	rs3726156_0_9893433	1000	+
chr11	33051336	33051376	rs3723833_0_9893396	1000	-
chr5	101387372	101387412	rs3700245_0_9893014	1000	+
chr7	72702922	72702962	rs3694823_0_9892947	1000	-
chr13	42472952	42472992	rs3679151_0_9892709	1000	-
chr10	103879226	103879266	rs3655579_0_9892324	1000	+
chr12	73043561	73043601	rs4229415_0_9893663	1000	-
chr5	73874882	73874922	rs3672427_0_9892601	1000	+
chr10	49618780	49618820	rs3687171_0_9892826	1000	+
chr14	25343276	25343316	rs3682880_0_9892762	1000	+
chr3	74669605	74669645	rs3715342_0_9893271	1000	+
chr6	122040112	122040152	rs3727110_0_9893453	1000	-
chr4	72595965	72596005	rs3669835_0_9892555	1000	+
chr9	92143225	92143265	rs3696932_0_9892975	1000	-
chr17	23968177	23968217	rs3673763_0_9892626	1000	+
chr11	13565038	13565078	rs3705394_0_9893098	1000	-
chr4	81695138	81695178	rs4139273_0_9893485	1000	-
chr12	5568714	5568754	rs3671469_0_9892586	1000	+
chr13	119466101	119466141	rs3710370_0_9893191	1000	-
chr6	82334721	82334761	rs3707989_0_9893147	1000	-
chr15	95354588	95354628	rs3676400_0_9892668	1000	-
chr1	193272630	193272670	rs4222922_0_9893581	1000	+
chr1	143292180	143292220	rs3701166_0_9893027	1000	+
chr16	39186944	39186984	rs4175617_0_9893525	1000	+
chr18	17402286	17402326	rs3090636_0_9892259	1000	+
chr8	64002761	64002801	rs3667255_0_9892518	1000	-
chr1	72314756	72314796	rs3716722_0_9893298	1000	+
chr13	43243318	43243358	rs3718901_0_9893327	1000	-
chr2	102250808	102250848	rs3714595_0_9893258	1000	+
chr8	38980722	38980762	rs3669492_0_9892550	1000	-
chr10	91923689	91923729	rs3705913_0_9893103	1000	-
chrX	106129708	106129748	rs3694287_0_9892941	1000	+
chr5	143946786	143946826	rs3701647_0_9893035	1000	-
chr8	101276114	101276154	rs3726020_0_9893431	1000	-
chrX	51903210	51903250	rs3720681_0_9893355	1000	-
chr4	129629717	129629757	rs3708285_0_9893156	1000	-
chr6	56585310	56585350	rs3724433_0_9893407	1000	-
chr17	49224047	49224087	rs3721713_0_9893366	1000	-
chr12	116179252	116179292	rs3023711_0_9892176	1000	+
chr1	32511445	32511485	rs3707642_0_9893143	1000	+
chr19	51965328	51965368	rs3660073_0_9892398	1000	-
chr1	167223134	167223174	rs4222799_0_9893578	1000	-
chr8	126030615	126030655	rs4227470_0_9893646	1000	-
chr17	34197009	34197049	rs3023442_0_9892154	1000	-
chrX	99381861	99381901	rs3709255_0_9893168	1000	-
chr8	92941784	92941824	rs3089148_0_9892229	1000	+
chr17	20725439	20725479	rs3023727_0_9892178	1000	-
chr1	131505346	131505386	rs3724826_0_9893414	1000	+
chr3	135694388	135694428	rs4136498_0_9893462	1000	+
chr11	75605479	75605519	rs3714172_0_9893252	1000	-
chr10	121274141	121274181	rs3653850_0_9892297	1000	-
chr13	115088456	115088496	rs4230113_0_9893676	1000	+
chr1	75484387	75484427	rs3702635_0_9893053	1000	-
chr9	59390386	59390426	rs3685575_0_9892802	1000	+
chr3	75910389	75910429	rs3676567_0_9892669	1000	+
chr3	114019363	114019403	rs3022965_0_9892102	1000	+
chr19	30317580	30317620	rs3704503_0_9893079	1000	+
chr9	62378694	62378734	rs4227706_0_9893649	1000	-
chr19	29265175	29265215	rs3679607_0_9892717	1000	+
chr7	69555610	69555650	rs3693876_0_9892936	1000	+
chr1	116345828	116345868	rs4136901_0_9893465	1000	+
chr8	107247864	107247904	rs3683511_0_9892767	1000	+
chr5	4805413	4805453	rs3666313_0_9892503	1000	-
chr3	52704764	52704804	rs3685081_0_9892792	1000	+
chr15	83126414	83126454	rs4230908_0_9893689	1000	-
chr1	58844501	58844541	rs4222382_0_9893565	1000	-
chr9	18951494	18951534	rs3722569_0_9893378	1000	-
chr9	85079493	85079533	rs3673117_0_9892615	1000	+
chr15	54839034	54839074	rs4222080_0_9893557	1000	-
chr4	125624008	125624048	rs3673616_0_9892623	1000	+
chr16	51635656	51635696	rs4187140_0_9893536	1000	+
chr4	8757931	8757971	rs3666764_0_9892511	1000	-
chr7	16036130	16036170	rs3675839_0_9892660	1000	+
chr3	149681820	149681860	rs3674066_0_9892629	1000	+
chr19	28715603	28715643	rs3667987_0_9892528	1000	-
chr4	77966081	77966121	rs16265_0_9892073	1000	+
chr3	112667294	112667334	rs3687751_0_9892839	1000	-
chr3	87370549	87370589	rs4224040_0_9893598	1000	-
chr14	35118702	35118742	rs3715997_0_9893281	1000	+
chr15	101810778	101810818	rs3023429_0_9892153	1000	+
chr6	115942987	115943027	rs4226214_0_9893626	1000	+
chr7	46434576	46434616	rs4137562_0_9893472	1000	-
chr10	89681059	89681099	rs3089366_0_9892234	1000	-
chr9	52550617	52550657	rs3654569_0_9892308	1000	+
chr6	109859669	109859709	rs3024107_0_9892212	1000	+
chr3	85418377	85418417	rs3719390_0_9893339	1000	+
chr1	157942817	157942857	rs3696645_0_9892973	1000	-
chr1	189805996	189806036	rs3675669_0_9892656	1000	+
chr3	52704831	52704871	rs3685081_0_9892792	1000	-
chr17	65887340	65887380	rs3090282_0_9892254	1000	+
chr7	127667572	127667612	rs3697227_0_9892979	1000	-
chr12	75996678	75996718	rs3663221_0_9892444	1000	+
chr15	75158524	75158564	rs4230816_0_9893687	1000	-
chr15	61544385	61544425	rs3698420_0_9892991	1000	+
chr1	193272698	193272738	rs4222922_0_9893581	1000	-
chr4	115009368	115009408	rs4224709_0_9893606	1000	-
chr12	31194435	31194475	rs3688277_0_9892847	1000	-
chr7	101342506	101342546	rs3705245_0_9893091	1000	-
chr4	87682013	87682053	rs3697531_0_9892982	1000	-
chr7	51409893	51409933	rs3720603_0_9893353	1000	-
chr8	13031569	13031609	rs3672945_0_9892610	1000	-
chr5	125674167	125674207	rs3023056_0_9892109	1000	-
chr13	85068892	85068932	rs3716022_0_9893282	1000	+
chr9	104118528	104118568	rs3718278_0_9893321	1000	+
chr18	21940401	21940441	rs3707236_0_9893136	1000	+
chr1	149816486	149816526	rs3023658_0_9892168	1000	-
chr18	75811628	75811668	rs3023475_0_9892159	1000	-
chrX	76880816	76880856	rs3024052_0_9892206	1000	+
chr4	43184739	43184779	rs3698283_0_9892990	1000	+
chr7	16109451	16109491	rs3714392_0_9893256	1000	-
chr12	76623293	76623333	rs3700554_0_9893019	1000	+
chr8	78025421	78025461	rs3699199_0_9893000	1000	+
chr2	12066703	12066743	rs4137557_0_9893471	1000	+
chr7	98383776	98383816	rs3699290_0_9893001	1000	+
chr8	33202782	33202822	rs3707353_0_9893138	1000	+
chr17	47327652	47327692	rs3712909_0_9893234	1000	-
chr5	119198805	119198845	rs3723083_0_9893386	1000	+
chr15	85279208	85279248	rs3708161_0_9893153	1000	+
chr4	136889954	136889994	rs4224834_0_9893609	1000	+
chr7	18100818	18100858	rs3661161_0_9892416	1000	-
chr10	8197406	8197446	rs4135782_0_9893455	1000	+
chr16	66406128	66406168	rs4197416_0_9893543	1000	-
chr17	28966547	28966587	rs3696834_0_9892974	1000	+
chr8	102259636	102259676	rs3658900_0_9892377	1000	+
chr12	113421632	113421672	rs4229615_0_9893667	1000	-
chr6	54549327	54549367	rs3655236_0_9892318	1000	+
chr1	12920132	12920172	rs3661835_0_9892429	1000	+
chr3	149681878	149681918	rs3674066_0_9892629	1000	-
chr4	36153364	36153404	rs3680372_0_9892727	1000	+
chr8	90340743	90340783	rs3693131_0_9892922	1000	+
chr17	55125140	55125180	rs3710986_0_9893199	1000	+
chr6	6435861	6435901	rs3700900_0_9893024	1000	+
chr18	85374603	85374643	rs3674654_0_9892640	1000	-
chr11	94566476	94566516	rs3671548_0_9892587	1000	-
chr2	103984274	103984314	rs3697882_0_9892985	1000	+
chr7	88312222	88312262	rs3663323_0_9892447	1000	+
chr8	114123745	114123785	rs3658896_0_9892376	1000	+
chr4	78586722	78586762	rs3654402_0_9892305	1000	-
chr16	68417525	68417565	rs4198584_0_9893545	1000	+
chr13	86620534	86620574	rs3724211_0_9893404	1000	-
chr3	44154454	44154494	rs3706854_0_9893127	1000	-
chr17	5079119	5079159	rs3667161_0_9892517	1000	+
chr5	86358391	86358431	rs3688741_0_9892856	1000	-
chr9	33901565	33901605	rs3721945_0_9893371	1000	-
chr3	73639040	73639080	rs3724107_0_9893401	1000	-
chr4	67782075	67782115	rs3670404_0_9892567	1000	+
chr9	122277333	122277373	rs3713370_0_9893239	1000	-
chr18	36667556	36667596	rs4231786_0_9893697	1000	-
chr16	57292491	57292531	rs4189277_0_9893538	1000	-
chr12	78158594	78158634	rs3724069_0_9893399	1000	+
chr14	62924444	62924484	rs3702501_0_9893052	1000	+
chr1	3162567	3162607	rs3691099_0_9892889	1000	+
chr3	34065732	34065772	rs4223883_0_9893595	1000	-
chr2	130390937	130390977	rs4223499_0_9893587	1000	-
chr2	174861213	174861253	rs3708892_0_9893165	1000	+
chr10	126891733	126891773	rs4136978_0_9893467	1000	-
chr12	36319934	36319974	rs3669704_0_9892554	1000	+
chr16	75142968	75143008	rs4205499_0_9893546	1000	+
chr19	5603160	5603200	rs4232023_0_9893701	1000	+
chr7	64516121	64516161	rs3717846_0_9893316	1000	-
chr4	48113359	48113399	rs3663355_0_9892448	1000	-
chr17	46125959	46125999	rs3655319_0_9892319	1000	+
chr13	39480464	39480504	rs3719347_0_9893333	1000	-
chr4	97585582	97585622	rs3726937_0_9893450	1000	+
chr16	58692926	58692966	rs4190619_0_9893540	1000	-
chr11	65710400	65710440	rs3023267_0_9892135	1000	-
chr14	104944593	104944633	rs3656066_0_9892332	1000	+
chr12	66717188	66717228	rs3677704_0_9892688	1000	+
chr17	36273988	36274028	rs3712621_0_9893228	1000	-
chr7	134089540	134089580	rs3678261_0_9892695	1000	-
chr7	117504605	117504645	rs3658154_0_9892366	1000	+
chr17	86809862	86809902	rs4231722_0_9893695	1000	-
chr3	25199871	25199911	rs4138493_0_9893481	1000	-
chr19	60766483	60766523	rs3023498_0_9892162	1000	-
chr9	109059401	109059441	rs3685576_0_9892803	1000	-
chr1	46830180	46830220	rs3712347_0_9893221	1000	-
chr12	5568774	5568814	rs3671469_0_9892586	1000	-
chr3	74669681	74669721	rs3715342_0_9893271	1000	-
chr1	144184844	144184884	rs3722434_0_9893377	1000	-
chr6	139542437	139542477	rs3711613_0_9893212	1000	+
chr14	69175273	69175313	rs4230427_0_9893678	1000	+
chr11	114637612	114637652	rs3660683_0_9892409	1000	+
chr19	45074814	45074854	rs4139797_0_9893490	1000	+
chr1	158946714	158946754	rs3675960_0_9892662	1000	+
chr8	112776649	112776689	rs3023718_0_9892177	1000	-
chr4	15145046	15145086	rs3090919_0_9892266	1000	-
chr11	86736430	86736470	rs4139757_0_9893489	1000	+
chr3	87370484	87370524	rs4224040_0_9893598	1000	+
chr17	86809799	86809839	rs4231722_0_9893695	1000	+
chr6	46711035	46711075	rs3725192_0_9893420	1000	-
chr17	5885384	5885424	rs3694565_0_9892943	1000	+
chr12	16158424	16158464	rs3726157_0_9893434	1000	+
chr9	37661039	37661079	rs3705980_0_9893106	1000	+
chr16	8838422	8838462	rs4159750_0_9893505	1000	+
chr18	43709425	43709465	rs3708056_0_9893150	1000	+
chr6	12199659	12199699	rs3702975_0_9893057	1000	-
chr5	105660474	105660514	rs3726857_0_9893449	1000	-
chr9	109059321	109059361	rs3685576_0_9892803	1000	+
chr11	73014319	73014359	rs3091155_0_9892273	1000	+
chr7	37714570	37714610	rs3696033_0_9892962	1000	+
chr14	80333732	80333772	rs3023412_0_9892147	1000	-
chr9	97466151	97466191	rs3711701_0_9893213	1000	+
chr10	20203567	20203607	rs3667084_0_9892516	1000	+
chr18	75452154	75452194	rs3722222_0_9893373	1000	+
chr7	127667504	127667544	rs3697227_0_9892979	1000	+
chr8	3455608	3455648	rs3023878_0_9892191	1000	-
chr13	78017861	78017901	rs3677220_0_9892680	1000	+
chr10	42702022	42702062	rs3716113_0_9893286	1000	-
chr18	36667497	36667537	rs4231786_0_9893697	1000	+
chr1	156042843	156042883	rs3724524_0_9893409	1000	+
chr4	155717822	155717862	rs3680364_0_9892726	1000	+
chr10	86388596	86388636	rs3687328_0_9892832	1000	-
chr7	66049924	66049964	rs4226649_0_9893634	1000	+
chr6	24132435	24132475	rs3717352_0_9893307	1000	-
chr5	107642430	107642470	rs4225398_0_9893618	1000	-
chr19	45552733	45552773	rs3160376_0_9892282	1000	-
chr3	154777305	154777345	rs3656494_0_9892340	1000	-
chr8	76635904	76635944	rs3658934_0_9892378	1000	+
chr3	120768772	120768812	rs3687177_0_9892827	1000	+
chr6	34896106	34896146	rs3685011_0_9892791	1000	-
chr16	32194735	32194775	rs4170074_0_9893519	1000	+
chrX	136216678	136216718	rs3697198_0_9892978	1000	-
chrX	113780458	113780498	rs3688937_0_9892860	1000	+
chr9	107621151	107621191	rs3090478_0_9892255	1000	+
chr11	5784581	5784621	rs4222040_0_9893555	1000	+
chr16	34212282	34212322	rs3681905_0_9892753	1000	+
chr8	3189110	3189150	rs3701395_0_9893032	1000	+
chr4	123228086	123228126	rs3023867_0_9892190	1000	-
chr15	83126359	83126399	rs4230908_0_9893689	1000	+
chr14	46096631	46096671	rs3671357_0_9892583	1000	+
chr1	161060225	161060265	rs4135672_0_9893454	1000	+
chr5	73874942	73874982	rs3672427_0_9892601	1000	-
chr12	42944185	42944225	rs3670955_0_9892579	1000	-
chr13	45546236	45546276	rs4229720_0_9893669	1000	+
chrX	100726640	100726680	rs4232594_0_9893705	1000	+
chr1	61555105	61555145	rs3673812_0_9892627	1000	+
chr12	64658122	64658162	rs3712499_0_9893224	1000	+
chr2	162069598	162069638	rs3700147_0_9893012	1000	+
chrX	132247626	132247666	rs3711828_0_9893215	1000	+
chr4	100244902	100244942	rs3674386_0_9892635	1000	-
chrX	159942447	159942487	rs3667080_0_9892515	1000	-
chr10	11460531	11460571	rs3708450_0_9893159	1000	-
chr16	60948935	60948975	rs4193065_0_9893541	1000	+
chr15	40876552	40876592	rs3659021_0_9892380	1000	-
chr10	128453186	128453226	rs3719409_0_9893341	1000	-
chr14	93788658	93788698	rs3721277_0_9893361	1000	-
chr1	20802411	20802451	rs3716569_0_9893293	1000	+
chr8	88327911	88327951	rs3023196_0_9892125	1000	-
chr13	87674241	87674281	rs3666540_0_9892508	1000	+
chr7	139788310	139788350	rs3700241_0_9893013	1000	+
chr1	110602676	110602716	rs4222568_0_9893573	1000	-
chr19	23396579	23396619	rs3674514_0_9892638	1000	+
chr19	14635660	14635700	rs3661587_0_9892422	1000	+
chr6	97284231	97284271	rs3023081_0_9892117	1000	-
chr11	121255242	121255282	rs3675603_0_9892654	1000	-
chr4	72596065	72596105	rs3669835_0_9892555	1000	-
chr14	107999911	107999951	rs3669857_0_9892556	1000	+
chr13	63119216	63119256	rs3654821_0_9892313	1000	+
chr5	141057604	141057644	rs3717290_0_9893305	1000	-
chrX	69507906	69507946	rs3707564_0_9893141	1000	+
chr13	86052637	86052677	rs3681496_0_9892745	1000	-
chr10	19373132	19373172	rs3696310_0_9892969	1000	+
chr3	147577487	147577527	rs3706762_0_9893123	1000	+
chr4	111294178	111294218	rs3659850_0_9892394	1000	+
chr3	151610261	151610301	rs3665359_0_9892488	1000	+
chr8	91291919	91291959	rs3708282_0_9893155	1000	+
chr8	114123825	114123865	rs3658896_0_9892376	1000	-
chr16	15586266	15586306	rs4164914_0_9893510	1000	-
chr13	71923353	71923393	rs3681386_0_9892742	1000	+
chr5	147153064	147153104	rs3705356_0_9893096	1000	-
chr12	53919838	53919878	rs3700857_0_9893023	1000	+
chr11	94566405	94566445	rs3671548_0_9892587	1000	+
chr18	23963361	23963401	rs3705122_0_9893086	1000	-
chr10	5419100	5419140	rs3660611_0_9892407	1000	-
chrX	84888062	84888102	rs3675552_0_9892652	1000	-
chr4	15144978	15145018	rs3090919_0_9892266	1000	+
chr7	44496344	44496384	rs3710949_0_9893198	1000	-
chr6	24949565	24949605	rs3665582_0_9892491	1000	-
chrX	155716556	155716596	rs3705296_0_9893095	1000	+
chr16	46983116	46983156	rs4183127_0_9893532	1000	+
chr1	188900842	188900882	rs3680295_0_9892725	1000	+
chr6	94352533	94352573	rs3667765_0_9892525	1000	-
chr7	128259820	128259860	rs3660163_0_9892401	1000	-
chr8	64592879	64592919	rs4227189_0_9893639	1000	-
chr2	172939675	172939715	rs4223689_0_9893591	1000	-
chr17	27107868	27107908	rs3684506_0_9892784	1000	+
chr9	81859798	81859838	rs3673457_0_9892620	1000	+
chr1	42649913	42649953	rs3715199_0_9893269	1000	+
chr10	100114741	100114781	rs3710293_0_9893187	1000	+
chr11	54321497	54321537	rs3695837_0_9892958	1000	-
chr10	27120052	27120092	rs3679593_0_9892716	1000	-
chr17	89792478	89792518	rs3659009_0_9892379	1000	-
chr10	100114799	100114839	rs3710293_0_9893187	1000	-
chr8	64592831	64592871	rs4227189_0_9893639	1000	+
chr2	113827356	113827396	rs4223406_0_9893586	1000	-
chr18	74713154	74713194	rs3668697_0_9892539	1000	-
chr15	60914631	60914671	rs3667910_0_9892527	1000	-
chr8	58767072	58767112	rs3703673_0_9893067	1000	+
chr7	137860180	137860220	rs3690034_0_9892877	1000	+
chr2	71274920	71274960	rs4223212_0_9893583	1000	+
chr9	43840635	43840675	rs3653389_0_9892288	1000	-
chr3	137868539	137868579	rs3725826_0_9893428	1000	-
chr19	6398409	6398449	rs4232012_0_9893700	1000	+
chr14	88093252	88093292	rs3676913_0_9892676	1000	+
chr2	162069669	162069709	rs3700147_0_9893012	1000	-
chr19	52999452	52999492	rs3720557_0_9893352	1000	+
chr1	125272905	125272945	rs3700137_0_9893011	1000	+
chr8	53968407	53968447	rs3717783_0_9893315	1000	+
chr5	118194451	118194491	rs3661429_0_9892420	1000	+
chr1	156042907	156042947	rs3724524_0_9893409	1000	-
chr14	74191830	74191870	rs3667541_0_9892523	1000	-
chr2	87050750	87050790	rs3716647_0_9893296	1000	-
chr9	73540742	73540782	rs3676158_0_9892664	1000	-
chr7	74635136	74635176	rs3672773_0_9892607	1000	-
chr6	78654040	78654080	rs3023075_0_9892116	1000	+
chr3	98936764	98936804	rs3657533_0_9892356	1000	+
chr18	89459758	89459798	rs3663208_0_9892443	1000	+
chr1	31724337	31724377	rs3712692_0_9893229	1000	+
chr9	75466584	75466624	rs3705676_0_9893101	1000	+
chr19	7419954	7419994	rs3023477_0_9892160	1000	-
chr12	73043512	73043552	rs4229415_0_9893663	1000	+
chr1	11297070	11297110	rs3024181_0_9892216	1000	-
chr8	46768282	46768322	rs3670262_0_9892564	1000	-
chr3	136612828	136612868	rs3668158_0_9892533	1000	-
chr1	180938078	180938118	rs3022876_0_9892086	1000	+
chr2	159982678	159982718	rs3022939_0_9892095	1000	-
chr1	84087603	84087643	rs3089629_0_9892237	1000	+
chr16	6555249	6555289	rs4155455_0_9893503	1000	+
chr3	117935143	117935183	rs3724839_0_9893415	1000	+
chr2	108014188	108014228	rs3657882_0_9892360	1000	-
chr5	116014622	116014662	rs3668084_0_9892531	1000	-
chr1	185201450	185201490	rs3701527_0_9893033	1000	+
chr11	74675924	74675964	rs3691128_0_9892891	1000	+
chr11	116922741	116922781	rs3023766_0_9892180	1000	-
chr14	33970483	33970523	rs3722707_0_9893381	1000	+
chr10	70403843	70403883	rs3023942_0_9892195	1000	-
chr16	31242757	31242797	rs4168890_0_9893518	1000	-
chr11	56516023	56516063	rs3088940_0_9892226	1000	+
chr11	63615707	63615747	rs3705233_0_9893090	1000	-
chr4	108564333	108564373	rs3664065_0_9892462	1000	+
chr15	10101322	10101362	rs3676680_0_9892672	1000	-
chr16	9570193	9570233	rs4160288_0_9893506	1000	-
chr7	79583195	79583235	rs3686423_0_9892814	1000	+
chr5	132454454	132454494	rs3665335_0_9892487	1000	+
chrX	93498988	93499028	rs3685806_0_9892806	1000	-
chr5	149795474	149795514	rs3722801_0_9893383	1000	-
chr8	109087226	109087266	rs4138940_0_9893483	1000	+
chr14	121283178	121283218	rs4230609_0_9893682	1000	+
chr12	73605247	73605287	rs3683927_0_9892773	1000	+
chr3	60551106	60551146	rs4223979_0_9893597	1000	+
chr14	31183443	31183483	rs4230248_0_9893677	1000	-
chr1	59215547	59215587	rs3687432_0_9892834	1000	+
chr15	75158450	75158490	rs4230816_0_9893687	1000	+
chr15	52713467	52713507	rs3653403_0_9892289	1000	+
chr13	34180586	34180626	rs3723893_0_9893397	1000	-
chr2	164012504	164012544	rs3697980_0_9892987	1000	-
chr8	99101088	99101128	rs3685310_0_9892797	1000	-
chr2	102250879	102250919	rs3714595_0_9893258	1000	-
chr13	119466044	119466084	rs3710370_0_9893191	1000	+
chr1	191793946	191793986	rs3715125_0_9893266	1000	-
chr5	38200885	38200925	rs3680406_0_9892728	1000	-
chr4	116302448	116302488	rs4224727_0_9893607	1000	-
chr1	131290773	131290813	rs3716148_0_9893287	1000	-
chrX	106129782	106129822	rs3694287_0_9892941	1000	-
chr12	62806602	62806642	rs3673599_0_9892622	1000	-
chrX	155716647	155716687	rs3705296_0_9893095	1000	-
chr15	22173757	22173797	rs3690031_0_9892876	1000	+
chr12	110615030	110615070	rs3672124_0_9892595	1000	+
chr9	50779357	50779397	rs3709024_0_9893166	1000	+
chr4	91354677	91354717	rs4136370_0_9893461	1000	-
chr3	131662665	131662705	rs3689296_0_9892865	1000	-
chr15	35616177	35616217	rs3089995_0_9892243	1000	-
chr2	120040551	120040591	rs3681744_0_9892750	1000	-
chr8	76635987	76636027	rs3658934_0_9892378	1000	-
chr10	13300278	13300318	rs3669669_0_9892552	1000	-
chr9	58262338	58262378	rs4227694_0_9893648	1000	+
chr12	37089682	37089722	rs3658204_0_9892368	1000	-
chr6	53091433	53091473	rs3680652_0_9892729	1000	-
chr6	136587284	136587324	rs3653718_0_9892294	1000	-
chr8	3455542	3455582	rs3023878_0_9892191	1000	+
chr1	122240563	122240603	rs3676992_0_9892678	1000	-
chr5	80597672	80597712	rs3721783_0_9893367	1000	+
chr15	74485591	74485631	rs3724474_0_9893408	1000	+
chr16	57765768	57765808	rs4189622_0_9893539	1000	+
chr9	79146183	79146223	rs3668451_0_9892537	1000	-
chr7	73747383	73747423	rs3708035_0_9893148	1000	-
chr10	21246041	21246081	rs3668769_0_9892540	1000	-
chr10	10319529	10319569	rs3663269_0_9892446	1000	-
chr14	67814334	67814374	rs3689061_0_9892862	1000	-
chr4	38322865	38322905	rs3684104_0_9892775	1000	+
chr1	93628828	93628868	rs3664528_0_9892472	1000	-
chr4	44232740	44232780	rs3725792_0_9893426	1000	+
chr9	110777419	110777459	rs3701695_0_9893038	1000	+
chr1	167223056	167223096	rs4222799_0_9893578	1000	+
chr7	18100766	18100806	rs3661161_0_9892416	1000	+
chr7	119471689	119471729	rs3670069_0_9892559	1000	+
chr12	116181831	116181871	rs3024062_0_9892208	1000	-
chr2	122025058	122025098	rs3726142_0_9893432	1000	-
chr2	123980017	123980057	rs3088691_0_9892223	1000	-
chr12	87045469	87045509	rs3716095_0_9893285	1000	+
chr14	53829896	53829936	rs3140419_0_9892275	1000	-
chr10	93831530	93831570	rs3704566_0_9893080	1000	-
chr3	157887373	157887413	rs3686542_0_9892816	1000	-
chr5	89301400	89301440	rs3690045_0_9892878	1000	+
chr11	4508670	4508710	rs3659787_0_9892393	1000	+
chr1	9999815	9999855	rs3706453_0_9893117	1000	+
chr4	74830037	74830077	rs3654493_0_9892306	1000	+
chr9	48803970	48804010	rs3023210_0_9892129	1000	+
chr14	110773369	110773409	rs3662098_0_9892433	1000	-
chr8	33573984	33574024	rs4227112_0_9893638	1000	+
chr5	10671090	10671130	rs3676096_0_9892663	1000	-
chr19	31406564	31406604	rs3681148_0_9892740	1000	-
chr12	109962440	109962480	rs3023940_0_9892194	1000	-
chr1	146452345	146452385	rs3666525_0_9892506	1000	+
chr1	111482550	111482590	rs3723741_0_9893394	1000	-
chr2	69083149	69083189	rs3022887_0_9892090	1000	-
chr11	120250500	120250540	rs3726373_0_9893438	1000	-
chr3	31406202	31406242	rs3709272_0_9893169	1000	-
chr16	5596409	5596449	rs4153115_0_9893502	1000	-
chr4	116302391	116302431	rs4224727_0_9893607	1000	+
chr18	11084832	11084872	rs4231742_0_9893696	1000	-
chr1	125867987	125868027	rs4222579_0_9893574	1000	-
chr1	92827050	92827090	rs3022828_0_9892080	1000	-
chr4	105001751	105001791	rs3024094_0_9892210	1000	+
chr5	74605918	74605958	rs3659100_0_9892384	1000	-
chr1	30830717	30830757	rs4137502_0_9893470	1000	+
chr8	22454578	22454618	rs3691954_0_9892904	1000	+
chr14	104944647	104944687	rs3656066_0_9892332	1000	-
chr6	104176251	104176291	rs3691330_0_9892895	1000	-
chr7	92932971	92933011	rs4226783_0_9893635	1000	-
chr7	124729535	124729575	rs3717698_0_9893314	1000	-
chr3	40682299	40682339	rs3704086_0_9893074	1000	+
chrX	142414459	142414499	rs3662017_0_9892431	1000	-
chr4	66841125	66841165	rs3023006_0_9892104	1000	-
chr3	50892026	50892066	rs3719154_0_9893331	1000	+
chr14	75154552	75154592	rs3673120_0_9892616	1000	-
chr3	147577558	147577598	rs3706762_0_9893123	1000	-
chr18	10083056	10083096	rs3718907_0_9893328	1000	+
chr11	99580143	99580183	rs4229088_0_9893659	1000	-
chr16	95108051	95108091	rs4221067_0_9893552	1000	-
chr15	18155073	18155113	rs4230664_0_9893683	1000	-
chr8	75127451	75127491	rs4227260_0_9893641	1000	-
chr1	127491717	127491757	rs3704842_0_9893081	1000	-
chr16	45037073	45037113	rs4180179_0_9893530	1000	-
chr12	62806545	62806585	rs3673599_0_9892622	1000	+
chr11	59970595	59970635	rs4228772_0_9893657	1000	-
chr2	103247307	103247347	rs3656441_0_9892339	1000	+
chr5	56856289	56856329	rs3678683_0_9892701	1000	+
chr7	82342204	82342244	rs3701187_0_9893028	1000	+
chr15	79484215	79484255	rs3023422_0_9892151	1000	+
chr3	110694007	110694047	rs3711249_0_9893206	1000	+
chr1	135382604	135382644	rs4222666_0_9893576	1000	-
chr1	35694475	35694515	rs3022778_0_9892074	1000	+
chr6	3466881	3466921	rs3661828_0_9892428	1000	-
chr12	78158678	78158718	rs3724069_0_9893399	1000	-
chr1	101529113	101529153	rs3720366_0_9893350	1000	-
chr13	108423893	108423933	rs3686453_0_9892815	1000	-
chr7	45183700	45183740	rs3023122_0_9892120	1000	-
chr5	125025509	125025549	rs3664741_0_9892480	1000	-
chr17	67405899	67405939	rs3023456_0_9892155	1000	-
chr13	44401560	44401600	rs3023382_0_9892142	1000	-
chr13	96650299	96650339	rs3023390_0_9892145	1000	+
chr2	79352343	79352383	rs3668963_0_9892544	1000	-
chr16	15586223	15586263	rs4164914_0_9893510	1000	+
chr2	53471635	53471675	rs3666514_0_9892505	1000	+
chr1	90781580	90781620	rs4222516_0_9893571	1000	+
chr3	15320091	15320131	rs3688496_0_9892852	1000	+
chr18	80192342	80192382	rs4231968_0_9893699	1000	+
chr18	79581683	79581723	rs3656292_0_9892336	1000	+
chr2	166010231	166010271	rs3712766_0_9893231	1000	-
chr18	76686547	76686587	rs3705916_0_9893104	1000	-
chr3	53260440	53260480	rs3716607_0_9893294	1000	-
chr6	24132354	24132394	rs3717352_0_9893307	1000	+
chr6	120481598	120481638	rs3710839_0_9893194	1000	-
chr6	135607780	135607820	rs3684061_0_9892774	1000	+
chr4	117410823	117410863	rs3696331_0_9892970	1000	-
chr15	19756451	19756491	rs3023911_0_9892192	1000	-
chr17	75192165	75192205	rs3688141_0_9892846	1000	+
chr12	16158480	16158520	rs3726157_0_9893434	1000	-
chr4	82806245	82806285	rs3692661_0_9892914	1000	-
chr6	48470914	48470954	rs4225867_0_9893624	1000	-
chr14	36875078	36875118	rs4151921_0_9893498	1000	+
chr3	112667232	112667272	rs3687751_0_9892839	1000	+
chr18	30697655	30697695	rs3679149_0_9892708	1000	-
chr1	151127515	151127555	rs3708797_0_9893161	1000	+
chr16	12604514	12604554	rs4162874_0_9893508	1000	+
chr8	64002704	64002744	rs3667255_0_9892518	1000	+
chr3	32578138	32578178	rs3659585_0_9892391	1000	+
chr11	80670610	80670650	rs3688710_0_9892854	1000	+
chr10	66444160	66444200	rs3723140_0_9893387	1000	-
chr14	91997628	91997668	rs3655019_0_9892316	1000	+
chr3	100390374	100390414	rs3163371_0_9892284	1000	-
chr3	26332694	26332734	rs3698991_0_9892996	1000	-
chr7	144896709	144896749	rs4226997_0_9893637	1000	+
chr7	16036177	16036217	rs3675839_0_9892660	1000	-
chr6	6435945	6435985	rs3700900_0_9893024	1000	-
chr15	54746157	54746197	rs4230721_0_9893685	1000	+
chrX	166315331	166315371	rs3698078_0_9892988	1000	-
chr4	70099102	70099142	rs3023981_0_9892199	1000	+
chr18	44617954	44617994	rs3675819_0_9892658	1000	-
chr18	89459825	89459865	rs3663208_0_9892443	1000	-
chr1	174055552	174055592	rs3699295_0_9893002	1000	+
chr14	51146786	51146826	rs3691090_0_9892888	1000	-
chr12	54887733	54887773	rs3688316_0_9892848	1000	+
chr17	25173791	25173831	rs4137889_0_9893475	1000	-
chr6	108211510	108211550	rs3715148_0_9893268	1000	+
chr8	41880858	41880898	rs3697031_0_9892976	1000	+
chr14	32051967	32052007	rs3695610_0_9892956	1000	-
chr2	153619331	153619371	rs4223578_0_9893590	1000	-
chr6	114249200	114249240	rs3711196_0_9893205	1000	-
chr6	15491792	15491832	rs3658616_0_9892372	1000	-
chr3	11297860	11297900	rs3680834_0_9892734	1000	-
chr4	39455367	39455407	rs3723778_0_9893395	1000	-
chr3	36449104	36449144	rs4223936_0_9893596	1000	+
chr8	54852687	54852727	rs3661085_0_9892413	1000	-
chr4	126717223	126717263	rs3692521_0_9892911	1000	+
chr11	55865717	55865757	rs3671065_0_9892582	1000	+
chr6	108211585	108211625	rs3715148_0_9893268	1000	-
chr14	76089807	76089847	rs3664973_0_9892483	1000	+
chr6	53296236	53296276	rs3023070_0_9892115	1000	+
chr1	169074249	169074289	rs3681698_0_9892749	1000	+
chr16	33322604	33322644	rs4171393_0_9893520	1000	-
chr1	144184774	144184814	rs3722434_0_9893377	1000	+
chr19	5603230	5603270	rs4232023_0_9893701	1000	-
chr9	26999407	26999447	rs3704408_0_9893078	1000	+
chr13	67840291	67840331	rs3023384_0_9892144	1000	-
chr5	25416347	25416387	rs3664933_0_9892481	1000	+
chr10	120066560	120066600	rs3674646_0_9892639	1000	+
chr1	161703617	161703657	rs3022843_0_9892083	1000	+
chr4	111294269	111294309	rs3659850_0_9892394	1000	-
chr12	109962375	109962415	rs3023940_0_9892194	1000	+
chr2	26368307	26368347	rs3681655_0_9892747	1000	+
chr10	122802594	122802634	rs3693721_0_9892934	1000	-
chr10	82992824	82992864	rs3717445_0_9893308	1000	+
chr10	103879291	103879331	rs3655579_0_9892324	1000	-
chr12	72778796	72778836	rs3714720_0_9893259	1000	+
chr5	147152992	147153032	rs3705356_0_9893096	1000	+
chr1	63595839	63595879	rs4222401_0_9893566	1000	+
chr7	68526401	68526441	rs3710266_0_9893186	1000	-
chr4	3722545	3722585	rs3694594_0_9892944	1000	-
chr4	135371878	135371918	rs3679734_0_9892718	1000	+
chr1	21942396	21942436	rs3711079_0_9893201	1000	+
chr12	70848978	70849018	rs3705955_0_9893105	1000	-
chr14	36875138	36875178	rs4151921_0_9893498	1000	-
chr4	82806168	82806208	rs3692661_0_9892914	1000	+
chr2	80631027	80631067	rs4223249_0_9893584	1000	-
chr11	104332209	104332249	rs3153215_0_9892279	1000	-
chr5	44089691	44089731	rs3671776_0_9892589	1000	-
chr8	33202831	33202871	rs3707353_0_9893138	1000	-
chr4	25633879	25633919	rs3721417_0_9893362	1000	-
chr3	71472275	71472315	rs3022961_0_9892101	1000	-
chr9	43840586	43840626	rs3653389_0_9892288	1000	+
chr5	69945969	69946009	rs3691920_0_9892902	1000	-
chr11	90536550	90536590	rs3688955_0_9892861	1000	-
chr13	79799715	79799755	rs3713411_0_9893240	1000	+
chr3	144434519	144434559	rs4224279_0_9893602	1000	-
chr8	62026212	62026252	rs3711293_0_9893207	1000	+
chr16	46009368	46009408	rs4182202_0_9893531	1000	-
chr15	19090519	19090559	rs3717526_0_9893311	1000	-
chr14	59903787	59903827	rs3715521_0_9893274	1000	+
chr13	112969392	112969432	rs4230084_0_9893674	1000	-
chr11	9579244	9579284	rs3703920_0_9893071	1000	-
chr6	91804044	91804084	rs3712161_0_9893218	1000	-
chr3	81495127	81495167	rs3685286_0_9892796	1000	+
chr9	33798301	33798341	rs3023205_0_9892128	1000	+
chr4	26630239	26630279	rs3657775_0_9892359	1000	+
chr16	25407311	25407351	rs4165467_0_9893514	1000	-
chr3	141779552	141779592	rs3718489_0_9893323	1000	-
chr9	9004632	9004672	rs3701062_0_9893025	1000	-
chr18	61622206	61622246	rs3719627_0_9893343	1000	-
chr14	59903858	59903898	rs3715521_0_9893274	1000	-
chr6	14107765	14107805	rs3024020_0_9892203	1000	+
chr8	48038366	48038406	rs3654090_0_9892300	1000	-
chr7	56518838	56518878	rs3724581_0_9893411	1000	+
chr2	103984337	103984377	rs3697882_0_9892985	1000	-
chr8	65871988	65872028	rs3694940_0_9892950	1000	-
chrX	51866176	51866216	rs3684845_0_9892789	1000	-
chr10	93831482	93831522	rs3704566_0_9893080	1000	+
chr11	88522260	88522300	rs3688569_0_9892853	1000	+
chr14	95768369	95768409	rs3653532_0_9892291	1000	-
chr2	147362366	147362406	rs3022940_0_9892096	1000	+
chr13	14354016	14354056	rs3680731_0_9892730	1000	+
chr8	121944524	121944564	rs3709913_0_9893179	1000	-
chr2	145879006	145879046	rs3690107_0_9892879	1000	-
chr14	20430040	20430080	rs3660288_0_9892402	1000	+
chr2	164012440	164012480	rs3697980_0_9892987	1000	+
chr16	40140189	40140229	rs4177057_0_9893526	1000	+
chr10	118547392	118547432	rs3151132_0_9892278	1000	-
chr3	85418456	85418496	rs3719390_0_9893339	1000	-
chr14	32051888	32051928	rs3695610_0_9892956	1000	+
chr14	48172977	48173017	rs3659053_0_9892381	1000	-
chr1	155709254	155709294	rs3720900_0_9893357	1000	+
chr19	20613114	20613154	rs3658667_0_9892373	1000	-
chr13	74211495	74211535	rs3090114_0_9892250	1000	+
chr1	77178171	77178211	rs3672814_0_9892608	1000	-
chr1	118478599	118478639	rs3680832_0_9892733	1000	-
chr17	69049437	69049477	rs3657117_0_9892351	1000	+
chr13	32411487	32411527	rs3687359_0_9892833	1000	+
chr15	34876623	34876663	rs3090993_0_9892270	1000	+
chr7	93312865	93312905	rs3654319_0_9892304	1000	+
chr7	67635481	67635521	rs3707668_0_9893144	1000	+
chr4	102433773	102433813	rs3679343_0_9892711	1000	+
chr10	16500002	16500042	rs4137249_0_9893468	1000	-
chr10	49151224	49151264	rs3722617_0_9893379	1000	+
chr16	19883090	19883130	rs4165081_0_9893512	1000	-
chr10	121274052	121274092	rs3653850_0_9892297	1000	+
chr8	16809454	16809494	rs3686775_0_9892823	1000	-
chr15	59331176	59331216	rs4230758_0_9893686	1000	+
chr11	99580074	99580114	rs4229088_0_9893659	1000	+
chr17	44163063	44163103	rs3677240_0_9892681	1000	+
chr1	186833767	186833807	rs3710904_0_9893197	1000	-
chr2	130144900	130144940	rs3662211_0_9892434	1000	+
chr1	67876845	67876885	rs3022803_0_9892077	1000	+
chr12	64658178	64658218	rs3712499_0_9893224	1000	-
chr15	96576367	96576407	rs4230980_0_9893690	1000	-
chrX	130290854	130290894	rs3664601_0_9892473	1000	+
chr7	53585849	53585889	rs3023674_0_9892171	1000	-
chr7	35774440	35774480	rs4226547_0_9893633	1000	-
chr14	55021878	55021918	rs3697794_0_9892984	1000	-
chr5	86358333	86358373	rs3688741_0_9892856	1000	+
chr6	28781482	28781522	rs3706286_0_9893111	1000	-
chr7	12942425	12942465	rs3687759_0_9892840	1000	-
chr16	13902337	13902377	rs3090019_0_9892245	1000	+
chr3	70623474	70623514	rs3659459_0_9892390	1000	+
chr6	52243162	52243202	rs3023069_0_9892114	1000	-
chrX	136214634	136214674	rs4151956_0_9893501	1000	-
chr18	10083123	10083163	rs3718907_0_9893328	1000	-
chr15	43874724	43874764	rs3694011_0_9892938	1000	-
chr17	24194048	24194088	rs3023864_0_9892189	1000	+
chr1	143257315	143257355	rs3022841_0_9892082	1000	+
chr7	91230367	91230407	rs3686613_0_9892817	1000	-
chr8	35087515	35087555	rs3726395_0_9893440	1000	+
chr2	38615081	38615121	rs3665986_0_9892498	1000	-
chr16	6184830	6184870	rs3090912_0_9892265	1000	+
chr19	13779422	13779462	rs3692733_0_9892915	1000	+
chr1	55555166	55555206	rs3723035_0_9893385	1000	+
chr8	110051194	110051234	rs3674352_0_9892634	1000	+
chr2	42489126	42489166	rs3670748_0_9892576	1000	+
chr7	71573212	71573252	rs3660824_0_9892411	1000	+
chr7	69555664	69555704	rs3693876_0_9892936	1000	-
chr5	30405766	30405806	rs3023765_0_9892179	1000	+
chr12	118051901	118051941	rs3686631_0_9892818	1000	+
chr11	69747399	69747439	rs3668244_0_9892534	1000	+
chr2	62645355	62645395	rs3022886_0_9892089	1000	-
chr1	79306768	79306808	rs3677697_0_9892687	1000	+
chr1	169972296	169972336	rs4222821_0_9893579	1000	-
chr6	83120751	83120791	rs3685213_0_9892793	1000	+
chr6	23246716	23246756	rs3684277_0_9892779	1000	-
chr15	22173835	22173875	rs3690031_0_9892876	1000	-
chr14	93788572	93788612	rs3721277_0_9893361	1000	+
chr13	92212254	92212294	rs3090591_0_9892256	1000	-
chr5	126797469	126797509	rs3705399_0_9893099	1000	-
chrX	157718894	157718934	rs3716904_0_9893299	1000	+
chr18	64982246	64982286	rs4231907_0_9893698	1000	+
chr11	13564975	13565015	rs3705394_0_9893098	1000	+
chr1	190444038	190444078	rs3699344_0_9893004	1000	-
chr7	96233588	96233628	rs3681062_0_9892737	1000	+
chrX	106129686	106129726	rs3693696_0_9892933	1000	-
chr5	87586212	87586252	rs3657487_0_9892355	1000	+
chr13	112506507	112506547	rs4222065_0_9893556	1000	+
chr8	115139497	115139537	rs3693886_0_9892937	1000	-
chr14	111883781	111883821	rs3712154_0_9893217	1000	+
chr5	148943310	148943350	rs3710365_0_9893190	1000	-
chr1	9023558	9023598	rs3714728_0_9893260	1000	+
chr16	45620232	45620272	rs3090957_0_9892267	1000	+
chr2	43486956	43486996	rs3678765_0_9892703	1000	-
chr10	103008432	103008472	rs3716716_0_9893297	1000	+
chr4	18438913	18438953	rs3718498_0_9893324	1000	-
chr11	112355610	112355650	rs3687980_0_9892844	1000	+
chr5	128805482	128805522	rs3688355_0_9892850	1000	-
chr12	116059056	116059096	rs3726985_0_9893452	1000	+
chr18	67634356	67634396	rs3657976_0_9892364	1000	+
chr7	144896768	144896808	rs4226997_0_9893637	1000	-
chr5	80597728	80597768	rs3721783_0_9893367	1000	-
chr3	9269833	9269873	rs3668064_0_9892529	1000	-
chr8	46768209	46768249	rs3670262_0_9892564	1000	+
chr15	90447834	90447874	rs3724956_0_9893418	1000	+
chrX	65548802	65548842	rs3695410_0_9892952	1000	+
chr11	116922685	116922725	rs3023766_0_9892180	1000	+
chr8	93336058	93336098	rs3653415_0_9892290	1000	-
chr5	63979764	63979804	rs3715307_0_9893270	1000	+
chr9	63351454	63351494	rs3656848_0_9892348	1000	-
chr9	60480404	60480444	rs3682798_0_9892761	1000	+
chr7	74310993	74311033	rs3024018_0_9892202	1000	+
chr5	96428086	96428126	rs3657931_0_9892362	1000	-
chr8	31125039	31125079	rs3668791_0_9892541	1000	+
chr6	5432056	5432096	rs4225658_0_9893623	1000	-
chr5	66045327	66045367	rs3717258_0_9893303	1000	-
chr17	34196943	34196983	rs3023442_0_9892154	1000	+
chr8	80985213	80985253	rs4227271_0_9893642	1000	-
chr12	57952691	57952731	rs3706319_0_9893113	1000	-
chr9	18951426	18951466	rs3722569_0_9893378	1000	+
chr1	146452399	146452439	rs3666525_0_9892506	1000	-
chr1	111482491	111482531	rs3723741_0_9893394	1000	+
chr14	80333666	80333706	rs3023412_0_9892147	1000	+
chr9	58262397	58262437	rs4227694_0_9893648	1000	-
chr14	76089886	76089926	rs3664973_0_9892483	1000	-
chr17	25173728	25173768	rs4137889_0_9893475	1000	+
chr11	93164917	93164957	rs3089065_0_9892227	1000	+
chr18	75811549	75811589	rs3023475_0_9892159	1000	+
chr4	64124682	64124722	rs3656076_0_9892333	1000	+
chr2	30412857	30412897	rs3689602_0_9892870	1000	-
chr10	49151291	49151331	rs3722617_0_9893379	1000	-
chr14	88093329	88093369	rs3676913_0_9892676	1000	-
chrX	73706317	73706357	rs3164762_0_9892286	1000	-
chr7	4845226	4845266	rs4226386_0_9893628	1000	-
chr4	89306703	89306743	rs4224587_0_9893605	1000	-
chr12	100209506	100209546	rs4229511_0_9893664	1000	+
chr19	57114913	57114953	rs3703896_0_9893070	1000	+
chr1	135384725	135384765	rs3668095_0_9892532	1000	+
chr3	138656707	138656747	rs3659645_0_9892392	1000	+
chr14	93052889	93052929	rs3666178_0_9892501	1000	-
chr1	171938089	171938129	rs3710340_0_9893189	1000	-
chr18	65609661	65609701	rs3658391_0_9892371	1000	+
chr6	32837779	32837819	rs3699842_0_9893009	1000	-
chr16	48129788	48129828	rs4184097_0_9893533	1000	-
chr8	66467483	66467523	rs4227196_0_9893640	1000	+
chr11	16281198	16281238	rs3689494_0_9892866	1000	-
chr1	106881978	106882018	rs4222564_0_9893572	1000	+
chr4	59929812	59929852	rs3654495_0_9892307	1000	-
chr2	79352286	79352326	rs3668963_0_9892544	1000	+
chr14	62924503	62924543	rs3702501_0_9893052	1000	-
chr16	67613383	67613423	rs4197785_0_9893544	1000	-
chr7	10444047	10444087	rs3673010_0_9892612	1000	-
chr4	55013445	55013485	rs3706659_0_9893120	1000	+
chr9	106081380	106081420	rs3657415_0_9892354	1000	-
chr1	7148332	7148372	rs3667401_0_9892520	1000	+
chr7	102195136	102195176	rs3674350_0_9892633	1000	-
chr18	22669641	22669681	rs3726965_0_9893451	1000	+
chr16	91372285	91372325	rs4219072_0_9893549	1000	+
chr1	44213850	44213890	rs4222320_0_9893563	1000	+
chr4	134357347	134357387	rs3681494_0_9892744	1000	+
chr16	95107986	95108026	rs4221067_0_9893552	1000	+
chr14	77124814	77124854	rs3670540_0_9892570	1000	+
chr4	119656610	119656650	rs4224736_0_9893608	1000	+
chr3	104962283	104962323	rs4140272_0_9893496	1000	+
chr3	102083715	102083755	rs3720779_0_9893356	1000	-
chr8	110051245	110051285	rs3674352_0_9892634	1000	-
chr3	59243721	59243761	rs3679479_0_9892714	1000	+
chr3	35234036	35234076	rs3700620_0_9893020	1000	-
chr11	120250428	120250468	rs3726373_0_9893438	1000	+
chr2	132155433	132155473	rs3724080_0_9893400	1000	-
chr8	115139426	115139466	rs3693886_0_9892937	1000	+
chr12	74725424	74725464	rs3655558_0_9892323	1000	-
chr2	143932000	143932040	rs3022911_0_9892093	1000	-
chr7	120132630	120132670	rs3684285_0_9892780	1000	+
chr2	153009640	153009680	rs4223564_0_9893589	1000	-
chr6	13185350	13185390	rs3655979_0_9892330	1000	+
chr6	9204779	9204819	rs3700493_0_9893018	1000	-
chr18	76686498	76686538	rs3705916_0_9893104	1000	+
chr5	113403575	113403615	rs3659110_0_9892385	1000	-
chr9	51715942	51715982	rs3699358_0_9893005	1000	-
chr4	19523809	19523849	rs3708738_0_9893160	1000	+
chr3	120768833	120768873	rs3687177_0_9892827	1000	-
chr3	39228131	39228171	rs3723331_0_9893389	1000	-
chr1	133360119	133360159	rs3022833_0_9892081	1000	+
chr14	8793176	8793216	rs3707741_0_9893145	1000	-
chr16	27359177	27359217	rs4165510_0_9893515	1000	-
chr8	72544965	72545005	rs3722665_0_9893380	1000	+
chr2	166976260	166976300	rs3687512_0_9892835	1000	-
chr14	9760339	9760379	rs3689508_0_9892867	1000	-
chr1	87791406	87791446	rs4222500_0_9893569	1000	+
chr13	96650362	96650402	rs3023390_0_9892145	1000	-
chr5	126797405	126797445	rs3705399_0_9893099	1000	+
chr19	20613038	20613078	rs3658667_0_9892373	1000	+
chr16	58692850	58692890	rs4190619_0_9893540	1000	+
chr4	150476292	150476332	rs4140148_0_9893493	1000	+
chr16	42226881	42226921	rs4179051_0_9893528	1000	-
chr12	102311728	102311768	rs3692977_0_9892919	1000	-
chr4	117410751	117410791	rs3696331_0_9892970	1000	+
chr14	16555331	16555371	rs3721635_0_9893365	1000	-
chr1	155709312	155709352	rs3720900_0_9893357	1000	-
chr13	112969329	112969369	rs4230084_0_9893674	1000	+
chr15	79484281	79484321	rs3023422_0_9892151	1000	-
chr3	80431049	80431089	rs3672565_0_9892602	1000	-
chr17	24194124	24194164	rs3023864_0_9892189	1000	-
chr4	39455288	39455328	rs3723778_0_9893395	1000	+
chr8	4223476	4223516	rs3711570_0_9893211	1000	+
chr1	58410120	58410160	rs3720019_0_9893348	1000	+
chr1	14018817	14018857	rs3702433_0_9893051	1000	-
chr3	42256243	42256283	rs3719803_0_9893345	1000	-
chr4	122811901	122811941	rs3702270_0_9893048	1000	-
chr6	79164767	79164807	rs3725568_0_9893422	1000	+
chr12	98297336	98297376	rs3719660_0_9893344	1000	+
chr16	48129647	48129687	rs4184097_0_9893533	1000	+
chr1	125272985	125273025	rs3700137_0_9893011	1000	-
chr13	74211586	74211626	rs3090114_0_9892250	1000	-
chr3	70623537	70623577	rs3659459_0_9892390	1000	-
chr5	63979847	63979887	rs3715307_0_9893270	1000	-
chr18	81253336	81253376	rs3687625_0_9892838	1000	-
chr7	84249839	84249879	rs3023147_0_9892122	1000	+
chr14	33003194	33003234	rs3669686_0_9892553	1000	+
chr8	101276051	101276091	rs3726020_0_9893431	1000	+
chr9	29123030	29123070	rs3023203_0_9892127	1000	-
chr10	12213652	12213692	rs3697717_0_9892983	1000	-
chr5	66662088	66662128	rs4225249_0_9893615	1000	-
chr8	62756871	62756911	rs3678134_0_9892692	1000	-
chr8	85260486	85260526	rs3703660_0_9893066	1000	+
chr1	189806073	189806113	rs3675669_0_9892656	1000	-
chr7	40321485	40321525	rs3675009_0_9892646	1000	-
chr13	4161300	4161340	rs3695486_0_9892953	1000	+
chr14	17652305	17652345	rs3678171_0_9892694	1000	-
chr1	31724402	31724442	rs3712692_0_9893229	1000	-
chr5	26424785	26424825	rs3705209_0_9893089	1000	-
chr17	80960099	80960139	rs3676709_0_9892674	1000	+
chr1	174657472	174657512	rs3655994_0_9892331	1000	-
chr12	58879719	58879759	rs3662939_0_9892441	1000	+
chr14	9760264	9760304	rs3689508_0_9892867	1000	+
chr7	37714651	37714691	rs3696033_0_9892962	1000	-
chr12	100911226	100911266	rs4229518_0_9893665	1000	+
chr14	57938422	57938462	rs3657883_0_9892361	1000	+
chr2	130390889	130390929	rs4223499_0_9893587	1000	+
chr1	85791413	85791453	rs3678377_0_9892696	1000	-
chr3	86372714	86372754	rs3688780_0_9892857	1000	-
chr9	50779443	50779483	rs3709024_0_9893166	1000	-
chr18	80192429	80192469	rs4231968_0_9893699	1000	-
chr1	171276229	171276269	rs4222835_0_9893580	1000	+
chrX	113045981	113046021	rs3706165_0_9893109	1000	+
chr14	118630365	118630405	rs3665847_0_9892496	1000	+
chr2	71274993	71275033	rs4223212_0_9893583	1000	-
chr7	144579747	144579787	rs3664224_0_9892465	1000	+
chr12	14194683	14194723	rs3653621_0_9892292	1000	-
chr1	169857985	169858025	rs3675022_0_9892647	1000	+
chr12	69584503	69584543	rs3023345_0_9892139	1000	-
chr6	12199597	12199637	rs3702975_0_9893057	1000	+
chr3	102083660	102083700	rs3720779_0_9893356	1000	+
chr15	42825703	42825743	rs3667271_0_9892519	1000	+
chr12	63972897	63972937	rs3657568_0_9892358	1000	-
chr4	27442005	27442045	rs3661592_0_9892423	1000	-
chr5	146192995	146193035	rs3713156_0_9893237	1000	+
chr2	101110503	101110543	rs3673298_0_9892617	1000	-
chr17	71059686	71059726	rs3703141_0_9893059	1000	+
chr9	107621250	107621290	rs3090478_0_9892255	1000	-
chr5	146193065	146193105	rs3713156_0_9893237	1000	-
chr2	133563172	133563212	rs3022934_0_9892094	1000	+
chr2	29813284	29813324	rs3658142_0_9892365	1000	-
chr12	34334384	34334424	rs3684371_0_9892783	1000	-
chr1	127491642	127491682	rs3704842_0_9893081	1000	+
chr10	114857179	114857219	rs3713628_0_9893245	1000	-
chr19	60766420	60766460	rs3023498_0_9892162	1000	+
chr3	60551171	60551211	rs4223979_0_9893597	1000	-
chr6	104176183	104176223	rs3691330_0_9892895	1000	+
chr12	28150250	28150290	rs3712523_0_9893226	1000	+
chr5	15831008	15831048	rs3673475_0_9892621	1000	+
chr1	168216651	168216691	rs3714825_0_9893261	1000	-
chr9	110777494	110777534	rs3701695_0_9893038	1000	-
chr1	42649996	42650036	rs3715199_0_9893269	1000	-
chr3	125865836	125865876	rs4224200_0_9893601	1000	-
chr5	136250580	136250620	rs3708411_0_9893157	1000	-
chr1	131667852	131667892	rs4222623_0_9893575	1000	+
chr1	188900891	188900931	rs3680295_0_9892725	1000	-
chr13	45546289	45546329	rs4229720_0_9893669	1000	-
chr15	20208663	20208703	rs3662097_0_9892432	1000	+
chr12	6534313	6534353	rs3678707_0_9892702	1000	-
chr4	6893510	6893550	rs3674478_0_9892637	1000	-
chr4	140525892	140525932	rs3724911_0_9893417	1000	-
chr10	122802546	122802586	rs3693721_0_9892934	1000	+
chr2	42489189	42489229	rs3670748_0_9892576	1000	-
chr7	19941648	19941688	rs3655750_0_9892326	1000	+
chr14	28959152	28959192	rs3719262_0_9893332	1000	+
chr1	61555176	61555216	rs3673812_0_9892627	1000	-
chr14	78990685	78990725	rs3706792_0_9893125	1000	+
chr12	108147018	108147058	rs3713608_0_9893244	1000	-
chr3	123703569	123703609	rs3720182_0_9893349	1000	-
chr14	31183376	31183416	rs4230248_0_9893677	1000	+
chr14	15720983	15721023	rs3667005_0_9892514	1000	+
chr16	9570106	9570146	rs4160288_0_9893506	1000	+
chr12	34334335	34334375	rs3684371_0_9892783	1000	+
chrX	84887990	84888030	rs3675552_0_9892652	1000	+
chr12	46094506	46094546	rs3668360_0_9892536	1000	-
chr13	14354067	14354107	rs3680731_0_9892730	1000	-
chr14	12716366	12716406	rs3705635_0_9893100	1000	-
chr7	87323750	87323790	rs3714986_0_9893264	1000	+
chr3	130729794	130729834	rs3089257_0_9892232	1000	-
chr4	91354626	91354666	rs4136370_0_9893461	1000	+
chr1	109536504	109536544	rs3709343_0_9893170	1000	+
chr14	121283244	121283284	rs4230609_0_9893682	1000	-
chrX	73706264	73706304	rs3164762_0_9892286	1000	+
chr1	68382397	68382437	rs3683684_0_9892770	1000	+
chr6	148311897	148311937	rs3711088_0_9893202	1000	+
chr5	119198871	119198911	rs3723083_0_9893386	1000	-
chr2	144768547	144768587	rs3023694_0_9892174	1000	+
chr13	31416831	31416871	rs3654710_0_9892310	1000	+
chr13	68879878	68879918	rs3714056_0_9893248	1000	-
chr6	83120817	83120857	rs3685213_0_9892793	1000	-
chr6	64206958	64206998	rs4136902_0_9893466	1000	+
chr3	14365107	14365147	rs3721276_0_9893360	1000	+
chr18	75452227	75452267	rs3722222_0_9893373	1000	-
chr5	8778106	8778146	rs3724267_0_9893405	1000	-
chr15	51734608	51734648	rs3688432_0_9892851	1000	+
chr13	115088513	115088553	rs4230113_0_9893676	1000	-
chr17	23968259	23968299	rs3673763_0_9892626	1000	-
chr4	70099168	70099208	rs3023981_0_9892199	1000	-
chr17	83007880	83007920	rs3685398_0_9892799	1000	+
chr9	49526205	49526245	rs3688870_0_9892858	1000	+
chr13	109681537	109681577	rs3682738_0_9892760	1000	+
chr19	49976107	49976147	rs3724876_0_9893416	1000	+
chr14	71738529	71738569	rs3023675_0_9892172	1000	-
chr10	66444095	66444135	rs3723140_0_9893387	1000	+
chr12	11140561	11140601	rs4140017_0_9893491	1000	-
chr14	70604136	70604176	rs4230463_0_9893680	1000	-
chr11	107619751	107619791	rs3679103_0_9892707	1000	-
chr18	84161776	84161816	rs3723904_0_9893398	1000	-
chr4	35309716	35309756	rs3703981_0_9893072	1000	+
chr16	91372337	91372377	rs4219072_0_9893549	1000	-
chr4	143308833	143308873	rs3718220_0_9893320	1000	+
chr6	127168940	127168980	rs3708837_0_9893163	1000	+
chr3	43029180	43029220	rs3725852_0_9893429	1000	-
chr2	49710946	49710986	rs3684870_0_9892790	1000	-
chr9	53460931	53460971	rs3685939_0_9892810	1000	-
chr18	8042705	8042745	rs3689558_0_9892868	1000	-
chr12	110615089	110615129	rs3672124_0_9892595	1000	-
chr3	9269758	9269798	rs3668064_0_9892529	1000	+
chr5	5581242	5581282	rs4225021_0_9893612	1000	-
chr16	43238732	43238772	rs4179145_0_9893529	1000	+
chrX	71408594	71408634	rs3157101_0_9892280	1000	+
chr6	139542489	139542529	rs3711613_0_9893212	1000	-
chr4	109453196	109453236	rs4221960_0_9893554	1000	+
chr17	93975332	93975372	rs3707114_0_9893132	1000	+
chr19	40263590	40263630	rs4135895_0_9893458	1000	-
chr13	75877524	75877564	rs3717315_0_9893306	1000	+
chr9	53460884	53460924	rs3685939_0_9892810	1000	+
chr7	45183625	45183665	rs3023122_0_9892120	1000	+
chr4	36153421	36153461	rs3680372_0_9892727	1000	-
chr1	122240499	122240539	rs3676992_0_9892678	1000	+
chr19	59027806	59027846	rs3679750_0_9892719	1000	+
chr7	58304595	58304635	rs3679388_0_9892713	1000	+
chr6	16156685	16156725	rs3705268_0_9893092	1000	+
chr7	37713876	37713916	rs3654958_0_9892314	1000	-
chr2	110000018	110000058	rs3022892_0_9892091	1000	-
chr18	8042622	8042662	rs3689558_0_9892868	1000	+
chr13	93710504	93710544	rs3675592_0_9892653	1000	-
chr4	119337001	119337041	rs3715984_0_9893280	1000	+
chr9	117751321	117751361	rs3669882_0_9892557	1000	+
chr13	112506568	112506608	rs4222065_0_9893556	1000	-
chr8	62756820	62756860	rs3678134_0_9892692	1000	+
chr2	49710859	49710899	rs3684870_0_9892790	1000	+
chr13	67840223	67840263	rs3023384_0_9892144	1000	+
chr15	26051352	26051392	rs3698253_0_9892989	1000	-
chr11	58970025	58970065	rs3023311_0_9892137	1000	-
chr6	78654101	78654141	rs3023075_0_9892116	1000	-
chr6	57762538	57762578	rs3670441_0_9892569	1000	-
chr12	32208317	32208357	rs3711295_0_9893208	1000	+
chr1	35712403	35712443	rs3088581_0_9892222	1000	+
chr2	100122609	100122649	rs3686727_0_9892822	1000	-
chr9	98349042	98349082	rs3692530_0_9892912	1000	-
chr6	55756155	55756195	rs3717270_0_9893304	1000	-
chr19	8707650	8707690	rs4232041_0_9893703	1000	+
chr1	41476470	41476510	rs3706173_0_9893110	1000	-
chr12	89146113	89146153	rs3711162_0_9893204	1000	-
chr14	21795898	21795938	rs3667842_0_9892526	1000	+
chr8	11139380	11139420	rs3669206_0_9892548	1000	-
chr19	48137886	48137926	rs3023496_0_9892161	1000	-
chr14	7781187	7781227	rs3701221_0_9893029	1000	+
chr17	74048453	74048493	rs4136531_0_9893463	1000	-
chr8	123834825	123834865	rs4227443_0_9893645	1000	-
chr7	75705584	75705624	rs3679035_0_9892705	1000	-
chr9	40638363	40638403	rs3705734_0_9893102	1000	-
chr16	38174839	38174879	rs4174474_0_9893524	1000	-
chr13	79067178	79067218	rs3694954_0_9892951	1000	+
chr12	56710563	56710603	rs3023347_0_9892140	1000	-
chr7	64516036	64516076	rs3717846_0_9893316	1000	+
chr12	63972836	63972876	rs3657568_0_9892358	1000	+
chrX	93498920	93498960	rs3685806_0_9892806	1000	+
chr6	112065701	112065741	rs3659264_0_9892388	1000	-
chr5	130512961	130513001	rs3668978_0_9892545	1000	-
chr1	112352531	112352571	rs3663366_0_9892449	1000	+
chr17	76082128	76082168	rs3664306_0_9892468	1000	-
chr1	35694544	35694584	rs3022778_0_9892074	1000	-
chrX	164513188	164513228	rs3657281_0_9892353	1000	-
chr8	31125099	31125139	rs3668791_0_9892541	1000	-
chr5	16605333	16605373	rs3692583_0_9892913	1000	+
chr7	26684275	26684315	rs3666902_0_9892513	1000	-
chr8	92941868	92941908	rs3089148_0_9892229	1000	-
chr1	159757188	159757228	rs3022845_0_9892084	1000	-
chr9	101426872	101426912	rs3700340_0_9893016	1000	-
chr1	38478255	38478295	rs3663884_0_9892458	1000	+
chr5	145147809	145147849	rs3716217_0_9893289	1000	+
chr18	42923761	42923801	rs3676196_0_9892665	1000	+
chr1	76390104	76390144	rs3699038_0_9892998	1000	-
chr8	48038286	48038326	rs3654090_0_9892300	1000	+
chr19	55029304	55029344	rs3660143_0_9892400	1000	+
chr10	89680989	89681029	rs3089366_0_9892234	1000	+
chr4	23285351	23285391	rs4138316_0_9893478	1000	-
chr4	97585655	97585695	rs3726937_0_9893450	1000	-
chrX	142414347	142414387	rs3662017_0_9892431	1000	+
chrX	80536650	80536690	rs3663982_0_9892460	1000	-
chr17	66421335	66421375	rs3718630_0_9893325	1000	-
chr15	39730312	39730352	rs3683812_0_9892772	1000	+
chr2	74121026	74121066	rs3661544_0_9892421	1000	+
chr9	79973270	79973310	rs3698994_0_9892997	1000	-
chr16	63792414	63792454	rs4195412_0_9893542	1000	+
chr4	154705472	154705512	rs3693138_0_9892923	1000	+
chr3	137868475	137868515	rs3725826_0_9893428	1000	+
chr7	34141375	34141415	rs4226530_0_9893632	1000	+
chr6	113320614	113320654	rs3693392_0_9892929	1000	-
chr16	60949010	60949050	rs4193065_0_9893541	1000	-
chr4	143308903	143308943	rs3718220_0_9893320	1000	-
chr5	51819897	51819937	rs3655838_0_9892328	1000	+
chr13	9880580	9880620	rs3719002_0_9893329	1000	-
chr13	9880518	9880558	rs3719002_0_9893329	1000	+
chr15	72650166	72650206	rs3655952_0_9892329	1000	+
chr17	9006246	9006286	rs3671032_0_9892581	1000	+
chr6	77153450	77153490	rs3721547_0_9893364	1000	+
chr18	5207645	5207685	rs3706767_0_9893124	1000	-
chr15	102245541	102245581	rs3665905_0_9892497	1000	+
chr13	95723573	95723613	rs3695655_0_9892957	1000	+
chr9	32734217	32734257	rs3716314_0_9893290	1000	-
chr4	152563145	152563185	rs3684110_0_9892776	1000	+
chr10	70119592	70119632	rs3687255_0_9892830	1000	-
chr12	25094885	25094925	rs4229284_0_9893662	1000	-
chr9	13438639	13438679	rs3023202_0_9892126	1000	-
chr2	122024990	122025030	rs3726142_0_9893432	1000	+
chr9	52550685	52550725	rs3654569_0_9892308	1000	-
chr4	139581410	139581450	rs3653800_0_9892296	1000	-
chr1	171938013	171938053	rs3710340_0_9893189	1000	+
chr15	8093490	8093530	rs3693019_0_9892920	1000	+
chr6	8350835	8350875	rs3696111_0_9892967	1000	+
chr8	116240156	116240196	rs3656840_0_9892347	1000	+
chr9	85079566	85079606	rs3673117_0_9892615	1000	-
chr3	55045589	55045629	rs3023799_0_9892182	1000	-
chr15	6623105	6623145	rs3023943_0_9892196	1000	-
chr12	15125103	15125143	rs3709592_0_9893173	1000	-
chr4	75656632	75656672	rs3655623_0_9892325	1000	+
chr15	57160437	57160477	rs3702158_0_9893046	1000	+
chr5	130512903	130512943	rs3668978_0_9892545	1000	+
chr9	8130434	8130474	rs3661373_0_9892419	1000	+
chr15	70454335	70454375	rs3703015_0_9893058	1000	-
chr16	38174768	38174808	rs4174474_0_9893524	1000	+
chr11	61070596	61070636	rs3023266_0_9892134	1000	+
chr2	168618774	168618814	rs3024096_0_9892211	1000	+
chr8	11998120	11998160	rs3721853_0_9893369	1000	+
chr6	122040059	122040099	rs3727110_0_9893453	1000	+
chr5	143931225	143931265	rs3023061_0_9892110	1000	+
chr3	133554737	133554777	rs3724110_0_9893402	1000	-
chr7	134089474	134089514	rs3678261_0_9892695	1000	+
chr6	73248314	73248354	rs3713062_0_9893236	1000	-
chr2	180754904	180754944	rs3680965_0_9892735	1000	-
chr8	5167336	5167376	rs3715345_0_9893273	1000	+
chr6	129132373	129132413	rs3702875_0_9893054	1000	+
chr19	38442822	38442862	rs3695591_0_9892955	1000	-
chr3	150568631	150568671	rs3725806_0_9893427	1000	+
chr6	114249120	114249160	rs3711196_0_9893205	1000	+
chr11	104332154	104332194	rs3153215_0_9892279	1000	+
chr16	51635719	51635759	rs4187140_0_9893536	1000	-
chr14	47096097	47096137	rs3661783_0_9892427	1000	+
chr6	23246638	23246678	rs3684277_0_9892779	1000	+
chr4	123228021	123228061	rs3023867_0_9892190	1000	+
chr6	147673107	147673147	rs3023840_0_9892187	1000	-
chr19	13779486	13779526	rs3692733_0_9892915	1000	-
chr9	29122954	29122994	rs3023203_0_9892127	1000	+
chr14	52112168	52112208	rs3663237_0_9892445	1000	+
chr16	3862187	3862227	rs4151926_0_9893499	1000	+
chr14	66161794	66161834	rs3700249_0_9893015	1000	+
chr15	72650234	72650274	rs3655952_0_9892329	1000	-
chr3	63637370	63637410	rs3676674_0_9892671	1000	+
chr10	11460449	11460489	rs3708450_0_9893159	1000	+
chr2	93419802	93419842	rs4223268_0_9893585	1000	+
chr16	28238139	28238179	rs4166431_0_9893516	1000	+
chr4	81695085	81695125	rs4139273_0_9893485	1000	+
chr6	8350903	8350943	rs3696111_0_9892967	1000	-
chr12	29000473	29000513	rs3089800_0_9892240	1000	+
chr8	5167399	5167439	rs3715345_0_9893273	1000	-
chr11	87800869	87800909	rs3090226_0_9892253	1000	+
chr2	69796865	69796905	rs4223211_0_9893582	1000	-
chr7	119471739	119471779	rs3670069_0_9892559	1000	-
chr3	61811539	61811579	rs3672601_0_9892603	1000	+
chr1	64412487	64412527	rs3697376_0_9892981	1000	-
chr1	161060291	161060331	rs4135672_0_9893454	1000	-
chr6	127169007	127169047	rs3708837_0_9893163	1000	-
chr9	66175924	66175964	rs3023215_0_9892131	1000	-
chr4	151713102	151713142	rs3671861_0_9892590	1000	-
chr12	57952645	57952685	rs3706319_0_9893113	1000	+
chr4	152563220	152563260	rs3684110_0_9892776	1000	-
chr12	66717252	66717292	rs3677704_0_9892688	1000	-
chr1	169858049	169858089	rs3675022_0_9892647	1000	-
chr15	73583781	73583821	rs3672870_0_9892609	1000	-
chr14	53829828	53829868	rs3140419_0_9892275	1000	+
chr3	17795194	17795234	rs4223752_0_9893594	1000	-
chr14	123146204	123146244	rs3685710_0_9892804	1000	-
chr8	88306467	88306507	rs3708438_0_9893158	1000	+
chr17	53127911	53127951	rs3692329_0_9892909	1000	-
chr5	35518988	35519028	rs3673363_0_9892618	1000	-
chr14	21795973	21796013	rs3667842_0_9892526	1000	-
chr12	37089626	37089666	rs3658204_0_9892368	1000	+
chr8	42779266	42779306	rs3719876_0_9893347	1000	+
chr10	27120007	27120047	rs3679593_0_9892716	1000	+
chr10	90916046	90916086	rs3713441_0_9893243	1000	+
chr4	103295888	103295928	rs3672377_0_9892599	1000	+
chr5	15831086	15831126	rs3673475_0_9892621	1000	-
chr7	81535237	81535277	rs3656205_0_9892335	1000	-
chrX	80536605	80536645	rs3663982_0_9892460	1000	+
chr13	99508125	99508165	rs3683529_0_9892768	1000	+
chr7	44496293	44496333	rs3710949_0_9893198	1000	+
chr4	127723275	127723315	rs3674038_0_9892628	1000	-
chr17	93199573	93199613	rs3023460_0_9892156	1000	+
chr6	131308103	131308143	rs3721822_0_9893368	1000	+
chr3	104962357	104962397	rs4140272_0_9893496	1000	-
chr5	62981543	62981583	rs3666143_0_9892499	1000	+
chr1	159924705	159924745	rs3672701_0_9892605	1000	-
chr10	84651750	84651790	rs4136858_0_9893464	1000	-
chr8	7813016	7813056	rs3023174_0_9892123	1000	+
chr9	97466219	97466259	rs3711701_0_9893213	1000	-
chr11	63096977	63097017	rs3024185_0_9892217	1000	-
chr14	66745295	66745335	rs3664667_0_9892476	1000	+
chr19	46257238	46257278	rs3677563_0_9892684	1000	-
chr7	102195045	102195085	rs3674350_0_9892633	1000	+
chr6	120481535	120481575	rs3710839_0_9893194	1000	+
chr16	13902390	13902430	rs3090019_0_9892245	1000	-
chr7	46434491	46434531	rs4137562_0_9893472	1000	+
chr15	10820442	10820482	rs3023415_0_9892148	1000	+
chr2	108014122	108014162	rs3657882_0_9892360	1000	+
chr3	156587867	156587907	rs3697892_0_9892986	1000	-
chr3	98087118	98087158	rs3672755_0_9892606	1000	-
chr7	99269798	99269838	rs3672074_0_9892594	1000	-
chr3	126981304	126981344	rs3677929_0_9892689	1000	+
chr1	138210168	138210208	rs3700475_0_9893017	1000	+
chr1	89544823	89544863	rs3717961_0_9893317	1000	+
chr15	54838982	54839022	rs4222080_0_9893557	1000	+
chr4	99228945	99228985	rs3662334_0_9892436	1000	+
chr9	105061435	105061475	rs3717582_0_9893313	1000	+
chr17	30939227	30939267	rs3690712_0_9892883	1000	+
chr1	106882050	106882090	rs4222564_0_9893572	1000	-
chr8	108144594	108144634	rs3715791_0_9893279	1000	-
chr5	58138839	58138879	rs3685257_0_9892794	1000	+
chr12	28150299	28150339	rs3712523_0_9893226	1000	-
chr7	142351880	142351920	rs3702894_0_9893056	1000	-
chr17	20725346	20725386	rs3023727_0_9892178	1000	+
chr2	160967216	160967256	rs3693259_0_9892926	1000	-
chr3	104276893	104276933	rs3688731_0_9892855	1000	+
chr13	111771013	111771053	rs3668922_0_9892542	1000	+
chr18	6984819	6984859	rs3664664_0_9892475	1000	+
chr1	35712473	35712513	rs3088581_0_9892222	1000	-
chr16	51096777	51096817	rs4186333_0_9893535	1000	-
chr19	24416622	24416662	rs3657951_0_9892363	1000	-
chr14	86043862	86043902	rs3666728_0_9892510	1000	-
chr1	9023605	9023645	rs3714728_0_9893260	1000	-
chr14	86833584	86833624	rs3716621_0_9893295	1000	-
chr5	136250532	136250572	rs3708411_0_9893157	1000	+
chr14	21832247	21832287	rs3692147_0_9892905	1000	+
chr3	47779538	47779578	rs3024057_0_9892207	1000	+
chr13	116177504	116177544	rs3088696_0_9892224	1000	-
chr7	4845147	4845187	rs4226386_0_9893628	1000	+
chr4	142102999	142103039	rs4151918_0_9893497	1000	-
chr9	100378566	100378606	rs3658704_0_9892374	1000	-
chr15	79916142	79916182	rs4230879_0_9893688	1000	-
chr5	137471149	137471189	rs3141573_0_9892277	1000	+
chr1	34544359	34544399	rs4222269_0_9893560	1000	-
chr15	86300897	86300937	rs3690689_0_9892882	1000	+
chr13	74852949	74852989	rs3667493_0_9892522	1000	+
chr7	126266531	126266571	rs3723442_0_9893391	1000	-
chr3	26332645	26332685	rs3698991_0_9892996	1000	+
chr7	56518918	56518958	rs3724581_0_9893411	1000	-
chr13	115447765	115447805	rs3724755_0_9893413	1000	+
chr1	164287913	164287953	rs4222765_0_9893577	1000	-
chr2	37657119	37657159	rs3709811_0_9893176	1000	-
chr13	116332650	116332690	rs3694860_0_9892949	1000	-
chr4	6893447	6893487	rs3674478_0_9892637	1000	+
chr14	33970563	33970603	rs3722707_0_9893381	1000	-
chr6	146108563	146108603	rs4226364_0_9893627	1000	+
chrX	161372447	161372487	rs3719368_0_9893336	1000	-
chr14	21832322	21832362	rs3692147_0_9892905	1000	-
chr3	8561003	8561043	rs4223708_0_9893593	1000	-
chr18	85374536	85374576	rs3674654_0_9892640	1000	+
chr11	42627218	42627258	rs3090959_0_9892268	1000	-
chr8	75698353	75698393	rs3696502_0_9892971	1000	-
chr16	96316025	96316065	rs3164088_0_9892285	1000	+
chr11	66779831	66779871	rs3655482_0_9892321	1000	-
[truncated: 1,149 more rows]
