# Supplementary material for: A new mouse SNP genotyping assay for speed congenics: combining flexibility, affordability, and power
Source: BMC Genomics. 2021 May 24;22:378. doi: 10.1186/s12864-021-07698-9 (PMC8142480; doi:10.1186/s12864-021-07698-9)
Supplement: Supplementary file 1 — Additional file 1: Table S1. Standard-format “bed” file showing the genomic positions of the SNPs in the mouse genotyping assay. First column = chromosome number, second column = start of the SNP position, third column = end of the SNP position, fourth column = SNP name. Table S2. Standard-format “bed” file showing the genomic positions of the probes in the mouse genotyping assay. First column = chromosome number, second column = start of the SNP position, third column = end of the SNP position, fourth column = SNP name, fifth column = score, sixth column = positive or negative DNA strand. Table S3. Metadata and genotype summaries for all samples included in the study, including samples used in the experiment comparing three batches of 48 samples (“Experiment1_3Batches”), the experiment identifying diagnostic SNPs for different strains (“Experiment2_Strains”), and the backcross experiment (“Experiment3_Backcross”). Samples included in each of these experiments are indicated by “yes” in the corresponding column; some samples were used in more than one experiment, and some samples were sequenced more than one time as technical replicates, starting from the same genomic DNA extraction (indicated in “ReplicateNumber” column). “LibraryID” = name of the sequencing library; “BatchID” = batch ID for the sequencing run; “Strain” = the strain ID for samples that were not backcrossed individuals; “DonorStrain” = the donor strain for backcrossed individuals; “BackcrossNumber” = backcross number for backcrossed individuals; “BB” = number of SNPs that were homozygous for the alternate allele; “AB” = number of SNPs that were heterozygous for the alternate allele; “AA” = number of SNPs that were homozygous for the reference allele; “failed” = number of SNPs that failed to genotype; “TotalGenotyped” = total number of SNPs successfully genotyped; “ProportionAA” = proportion of genotyped SNPs that were homozygous for the reference allele; “ProportionA” = proportion of reference allele [file 12864_2021_7698_MOESM1_ESM.zip › TableS3_20210421.xlsx]

## Sheet: Sheet1
MouseID	ReplicateNumber	Experiment1_3Batches	Experiment2_Strains	Experiment3_Backcross	LibraryID	BatchID	Strain	DonorStrain	BackcrossNumber	Sex	BB	AB	AA	failed	TotalGenotyped	ProportionAA	ProportionA
BALBc_7	NA	Yes	NA	NA	pii_34_S47	Pnl2	BALBc_Env	NA	NA	F	834	11	738	57	1583	0.466203	0.469678
BALBc_8	NA	Yes	NA	NA	pii_35_S48	Pnl2	BALBc_Env	NA	NA	F	829	19	737	55	1585	0.464984	0.470978
BALBc_9	NA	Yes	NA	NA	pii_49_S49	Pnl2	BALBc_Env	NA	NA	F	843	5	736	56	1584	0.464646	0.466225
C57BL6J_7	NA	Yes	NA	NA	pii_30_S44	Pnl2	C57BL6J_Jax	NA	NA	F	1	1	1594	44	1596	0.998747	0.99906
C57BL6J_8	NA	Yes	NA	NA	pii_33_S45	Pnl2	C57BL6J_Jax	NA	NA	F	1	1	1581	57	1583	0.998737	0.999052
C57BL6J_9	NA	Yes	NA	NA	pii_36_S46	Pnl2	C57BL6J_Jax	NA	NA	F	1	2	1586	51	1589	0.998112	0.998741
F19_9_S2	NA	Yes	NA	Yes	F19_9_S2	Pnl2	NA	BALBc_IL4	2	F	2	522	1085	31	1609	0.674332	0.836544
F20_1_S3	NA	Yes	NA	Yes	F20_1_S3	Pnl2	NA	BALBc_IL4	2	F	0	585	1022	33	1607	0.635968	0.817984
F20_4_S4	NA	Yes	NA	Yes	F20_4_S4	Pnl2	NA	BALBc_IL4	2	F	1	322	1281	36	1604	0.798628	0.899002
F20_6_S5	NA	Yes	NA	Yes	F20_6_S5	Pnl2	NA	BALBc_IL4	2	M	0	574	1033	33	1607	0.642813	0.821406
F21_3_S6	NA	Yes	NA	Yes	F21_3_S6	Pnl2	NA	BALBc_IL4	2	F	0	452	1160	28	1612	0.719603	0.859801
F21_4_S7	NA	Yes	NA	Yes	F21_4_S7	Pnl2	NA	BALBc_IL4	2	F	1	397	1212	30	1610	0.752795	0.876087
F21_6_S8	NA	Yes	NA	Yes	F21_6_S8	Pnl2	NA	BALBc_IL4	2	M	1	434	1178	27	1613	0.730316	0.864848
F21_8_S9	NA	Yes	NA	Yes	F21_8_S9	Pnl2	NA	BALBc_IL4	2	M	8	304	1262	66	1574	0.801779	0.898348
F23_1_S10	NA	Yes	NA	Yes	F23_1_S10	Pnl2	NA	BALBc_IL4	2	M	2	378	1224	36	1604	0.763092	0.880923
F23_3_S11	NA	Yes	NA	Yes	F23_3_S11	Pnl2	NA	BALBc_IL4	2	F	1	548	1058	33	1607	0.65837	0.828874
F23_4_S12	NA	Yes	NA	Yes	F23_4_S12	Pnl2	NA	BALBc_IL4	2	F	0	557	1050	33	1607	0.653391	0.826696
F23_6_S13	NA	Yes	NA	Yes	F23_6_S13	Pnl2	NA	BALBc_IL4	2	M	1	420	1184	35	1605	0.737695	0.868536
F24_2_S14	NA	Yes	NA	Yes	F24_2_S14	Pnl2	NA	BALBc_IL4	2	F	0	326	1282	32	1608	0.797264	0.898632
H10_5_S19	NA	Yes	NA	NA	H10_5_S19	Pnl2	NA	C57BL6N_IL10	2	M	1	4	1596	39	1601	0.996877	0.998126
H10_7_S20	NA	Yes	NA	NA	H10_7_S20	Pnl2	NA	C57BL6N_IL10	2	M	1	5	1596	38	1602	0.996255	0.997815
H11_1_S21	NA	Yes	NA	NA	H11_1_S21	Pnl2	NA	C57BL6N_IL10	2	M	1	8	1593	38	1602	0.994382	0.996879
H11_3_S22	NA	Yes	NA	NA	H11_3_S22	Pnl2	NA	C57BL6N_IL10	2	M	2	7	1590	41	1599	0.994371	0.99656
H11_4_S23	NA	Yes	NA	NA	H11_4_S23	Pnl2	NA	C57BL6N_IL10	2	M	1	8	1591	40	1600	0.994375	0.996875
H12_2_S24	NA	Yes	NA	NA	H12_2_S24	Pnl2	NA	C57BL6N_IL10	2	F	2	5	1587	46	1594	0.995609	0.997177
H12_3_S25	NA	Yes	NA	NA	H12_3_S25	Pnl2	NA	C57BL6N_IL10	2	F	1	6	1593	40	1600	0.995625	0.9975
H13_3_S26	NA	Yes	NA	NA	H13_3_S26	Pnl2	NA	C57BL6N_IL10	2	M	1	5	1588	46	1594	0.996236	0.997804
H13_5_S27	NA	Yes	NA	NA	H13_5_S27	Pnl2	NA	C57BL6N_IL10	2	F	1	4	1601	34	1606	0.996887	0.998132
H8_4_S15	NA	Yes	NA	NA	H8_4_S15	Pnl2	NA	C57BL6N_IL10	2	M	1	8	1596	35	1605	0.994393	0.996885
H8_6_S16	NA	Yes	NA	NA	H8_6_S16	Pnl2	NA	C57BL6N_IL10	2	F	1	4	1588	47	1593	0.996861	0.998117
H9_2_S17	NA	Yes	NA	NA	H9_2_S17	Pnl2	NA	C57BL6N_IL10	2	F	1	5	1594	40	1600	0.99625	0.997812
H9_5_S18	NA	Yes	NA	NA	H9_5_S18	Pnl2	NA	C57BL6N_IL10	2	F	1	5	1590	44	1596	0.996241	0.997807
J34_1_S42	NA	Yes	NA	NA	J34_1_S42	Pnl2	NA	C57BL6J_IL15	1	F	1	2	1593	44	1596	0.99812	0.998747
J34_2_S43	NA	Yes	NA	NA	J34_2_S43	Pnl2	NA	C57BL6J_IL15	1	M	1	3	1587	49	1591	0.997486	0.998429
K11_1_S28	NA	Yes	NA	NA	K11_1_S28	Pnl2	NA	BALBc_Mcpt1	2	F	0	314	1289	37	1603	0.804117	0.902059
K11_2_S29	NA	Yes	NA	NA	K11_2_S29	Pnl2	NA	BALBc_Mcpt1	2	F	1	340	1256	43	1597	0.786475	0.892924
K11_3_S30	NA	Yes	NA	NA	K11_3_S30	Pnl2	NA	BALBc_Mcpt1	2	F	2	495	1107	36	1604	0.69015	0.844451
K11_4_S31	NA	Yes	NA	NA	K11_4_S31	Pnl2	NA	BALBc_Mcpt1	2	F	1	368	1231	40	1600	0.769375	0.884375
K11_5_S32	NA	Yes	NA	NA	K11_5_S32	Pnl2	NA	BALBc_Mcpt1	2	F	1	423	1185	31	1609	0.736482	0.86793
K11_8_S33	NA	Yes	NA	NA	K11_8_S33	Pnl2	NA	BALBc_Mcpt1	2	M	2	387	1217	34	1606	0.757783	0.878269
K11_9_S34	NA	Yes	NA	NA	K11_9_S34	Pnl2	NA	BALBc_Mcpt1	2	F	0	409	1195	36	1604	0.745012	0.872506
K12_4_S35	NA	Yes	NA	NA	K12_4_S35	Pnl2	NA	BALBc_Mcpt1	2	M	1	377	1224	38	1602	0.764045	0.88171
K12_7_S36	NA	Yes	NA	NA	K12_7_S36	Pnl2	NA	BALBc_Mcpt1	2	F	1	430	1171	38	1602	0.730961	0.865169
K12_8_S37	NA	Yes	NA	NA	K12_8_S37	Pnl2	NA	BALBc_Mcpt1	2	M	2	531	1067	40	1600	0.666875	0.832812
K14_2_S38	NA	Yes	NA	NA	K14_2_S38	Pnl2	NA	BALBc_Mcpt1	2	M	0	358	1247	35	1605	0.776947	0.888474
K14_3_S39	NA	Yes	NA	NA	K14_3_S39	Pnl2	NA	BALBc_Mcpt1	2	M	0	427	1179	34	1606	0.734122	0.867061
K14_4_S40	NA	Yes	NA	NA	K14_4_S40	Pnl2	NA	BALBc_Mcpt1	2	F	3	379	1210	48	1592	0.76005	0.879083
K14_7_S41	NA	Yes	NA	NA	K14_7_S41	Pnl2	NA	BALBc_Mcpt1	2	F	40	70	987	543	1097	0.899727	0.931632
BALBc_1	NA	Yes	Yes	NA	Balbc1_S46	Pnl3	BALBc_Env	NA	NA	NA	851	5	744	40	1600	0.465	0.466562
BALBc_2	NA	Yes	Yes	NA	Balbc2_S47	Pnl3	BALBc_Env	NA	NA	NA	840	14	738	48	1592	0.463568	0.467965
BALBc_3	NA	Yes	Yes	NA	Balbc3_S48	Pnl3	BALBc_Env	NA	NA	NA	843	11	742	44	1596	0.464912	0.468358
C57BL6J_1	1	Yes	NA	NA	C57BL66J1_S43	Pnl3	C57BL6J_Jax	NA	NA	NA	1	2	1595	42	1598	0.998123	0.998748
C57BL6J_2	1	Yes	NA	NA	C57BL66J2_S44	Pnl3	C57BL6J_Jax	NA	NA	NA	1	2	1597	40	1600	0.998125	0.99875
C57BL6J_3	1	Yes	NA	NA	C57BL66J3_S45	Pnl3	C57BL6J_Jax	NA	NA	NA	1	2	1597	40	1600	0.998125	0.99875
C57BL6N_1_Env	1	Yes	NA	NA	C57BL6JN1_S40	Pnl3	C57BL6N_Env	NA	NA	NA	123	6	1464	47	1593	0.919021	0.920904
C57BL6N_2_Env	1	Yes	Yes	NA	C57BL6JN2_S41	Pnl3	C57BL6N_Env	NA	NA	NA	127	1	1475	37	1603	0.92015	0.920462
C57BL6N_3_Env	1	Yes	Yes	NA	C57BL6JN3_S42	Pnl3	C57BL6N_Env	NA	NA	NA	126	2	1474	38	1602	0.9201	0.920724
F34_2_S32	NA	Yes	NA	Yes	F34_2_S32	Pnl3	NA	BALBc_IL4	3	F	2	208	1384	46	1594	0.868256	0.933501
F34_3_S33	NA	Yes	NA	Yes	F34_3_S33	Pnl3	NA	BALBc_IL4	3	M	2	218	1374	46	1594	0.861982	0.930364
F34_7_S34	NA	Yes	NA	Yes	F34_7_S34	Pnl3	NA	BALBc_IL4	3	F	1	81	1513	45	1595	0.948589	0.973981
F37_2_S35	NA	Yes	NA	Yes	F37_2_S35	Pnl3	NA	BALBc_IL4	3	F	1	179	1424	36	1604	0.887781	0.943579
F37_3_S36	NA	Yes	NA	Yes	F37_3_S36	Pnl3	NA	BALBc_IL4	3	M	1	124	1476	39	1601	0.921924	0.96065
F37_4_S37	NA	Yes	NA	Yes	F37_4_S37	Pnl3	NA	BALBc_IL4	3	F	1	139	1462	38	1602	0.912609	0.955993
F38_3_S38	NA	Yes	NA	Yes	F38_3_S38	Pnl3	NA	BALBc_IL4	3	M	1	233	1357	49	1591	0.852923	0.926147
F38_6_S39	NA	Yes	NA	Yes	F38_6_S39	Pnl3	NA	BALBc_IL4	3	F	2	257	1330	51	1589	0.837004	0.917873
H21_1_S1	NA	Yes	NA	NA	H21_1_S1	Pnl3	NA	C57BL6N_IL10	3	M	1	4	1595	40	1600	0.996875	0.998125
H21_3_S2	NA	Yes	NA	NA	H21_3_S2	Pnl3	NA	C57BL6N_IL10	3	M	1	4	1591	44	1596	0.996867	0.99812
H22_2_S3	NA	Yes	NA	NA	H22_2_S3	Pnl3	NA	C57BL6N_IL10	3	M	1	4	1599	36	1604	0.996883	0.99813
H22_5_S4	NA	Yes	NA	NA	H22_5_S4	Pnl3	NA	C57BL6N_IL10	3	M	1	3	1599	37	1603	0.997505	0.99844
H22_7_S5	NA	Yes	NA	NA	H22_7_S5	Pnl3	NA	C57BL6N_IL10	3	M	1	5	1592	42	1598	0.996245	0.99781
H23_2_S6	NA	Yes	NA	NA	H23_2_S6	Pnl3	NA	C57BL6N_IL10	3	M	1	4	1595	40	1600	0.996875	0.998125
H23_3_S7	NA	Yes	NA	NA	H23_3_S7	Pnl3	NA	C57BL6N_IL10	3	F	1	2	1592	45	1595	0.998119	0.998746
H23_4_S8	NA	Yes	NA	NA	H23_4_S8	Pnl3	NA	C57BL6N_IL10	3	M	1	2	1594	43	1597	0.998121	0.998748
H24_1_S9	NA	Yes	NA	NA	H24_1_S9	Pnl3	NA	C57BL6N_IL10	3	M	1	3	1595	41	1599	0.997498	0.998437
H25_1_S10	NA	Yes	NA	NA	H25_1_S10	Pnl3	NA	C57BL6N_IL10	3	M	1	4	1589	46	1594	0.996863	0.998118
H25_3_S11	NA	Yes	NA	NA	H25_3_S11	Pnl3	NA	C57BL6N_IL10	3	F	1	6	1585	48	1592	0.995603	0.997487
H25_5_S12	NA	Yes	NA	NA	H25_5_S12	Pnl3	NA	C57BL6N_IL10	3	F	1	2	1594	43	1597	0.998121	0.998748
K21_2_S13	NA	Yes	NA	NA	K21_2_S13	Pnl3	NA	BALBc_Mcpt1	3	M	1	111	1485	43	1597	0.929869	0.964621
K21_3_S14	NA	Yes	NA	NA	K21_3_S14	Pnl3	NA	BALBc_Mcpt1	3	M	1	114	1482	43	1597	0.92799	0.963682
K21_4_S15	NA	Yes	NA	NA	K21_4_S15	Pnl3	NA	BALBc_Mcpt1	3	NA	2	232	1371	35	1605	0.854206	0.92648
K21_7_S16	NA	Yes	NA	NA	K21_7_S16	Pnl3	NA	BALBc_Mcpt1	3	NA	0	183	1415	42	1598	0.885482	0.942741
K22_2_S17	NA	Yes	NA	NA	K22_2_S17	Pnl3	NA	BALBc_Mcpt1	3	M	0	131	1463	46	1594	0.917817	0.958908
K22_3_S18	NA	Yes	NA	NA	K22_3_S18	Pnl3	NA	BALBc_Mcpt1	3	F	1	129	1463	47	1593	0.918393	0.958883
K22_6_S19	NA	Yes	NA	NA	K22_6_S19	Pnl3	NA	BALBc_Mcpt1	3	M	0	254	1347	39	1601	0.841349	0.920675
K22_7_S20	NA	Yes	NA	NA	K22_7_S20	Pnl3	NA	BALBc_Mcpt1	3	F	0	157	1441	42	1598	0.901752	0.950876
K23_2_S21	NA	Yes	NA	NA	K23_2_S21	Pnl3	NA	BALBc_Mcpt1	3	M	2	209	1388	41	1599	0.868043	0.933396
K23_4_S22	NA	Yes	NA	NA	K23_4_S22	Pnl3	NA	BALBc_Mcpt1	3	F	0	253	1348	39	1601	0.841974	0.920987
K23_5_S23	NA	Yes	NA	NA	K23_5_S23	Pnl3	NA	BALBc_Mcpt1	3	M	1	233	1368	38	1602	0.853933	0.926654
K23_7_S24	NA	Yes	NA	NA	K23_7_S24	Pnl3	NA	BALBc_Mcpt1	3	M	1	168	1427	44	1596	0.89411	0.946742
K24_2_S25	NA	Yes	NA	NA	K24_2_S25	Pnl3	NA	BALBc_Mcpt1	3	M	0	211	1385	44	1596	0.867794	0.933897
K24_3_S26	NA	Yes	NA	NA	K24_3_S26	Pnl3	NA	BALBc_Mcpt1	3	F	1	252	1349	38	1602	0.842072	0.920724
K24_4_S27	NA	Yes	NA	NA	K24_4_S27	Pnl3	NA	BALBc_Mcpt1	3	M	1	150	1451	38	1602	0.905743	0.952559
K24_5_S28	NA	Yes	NA	NA	K24_5_S28	Pnl3	NA	BALBc_Mcpt1	3	M	1	192	1408	39	1601	0.87945	0.939413
K24_6_S29	NA	Yes	NA	NA	K24_6_S29	Pnl3	NA	BALBc_Mcpt1	3	M	0	261	1347	32	1608	0.837687	0.918843
K24_7_S30	NA	Yes	NA	NA	K24_7_S30	Pnl3	NA	BALBc_Mcpt1	3	F	1	143	1456	40	1600	0.91	0.954688
K24_8_S31	NA	Yes	NA	NA	K24_8_S31	Pnl3	NA	BALBc_Mcpt1	3	F	1	170	1433	36	1604	0.893392	0.946384
BALBc_4	NA	Yes	NA	NA	BalbC_1_S46	Pnl4	BALBc_Env	NA	NA	NA	836	4	739	61	1579	0.468018	0.469284
BALBc_5	NA	Yes	NA	NA	BalbC_2_S47	Pnl4	BALBc_Env	NA	NA	NA	828	16	735	61	1579	0.465484	0.470551
BALBc_6	NA	Yes	NA	NA	BalbC_3_S48	Pnl4	BALBc_Env	NA	NA	NA	796	21	734	89	1551	0.473243	0.480013
C57BL6J_1	2	Yes	NA	NA	C57Bl6_6J_1_S34	Pnl4	C57BL6J_Jax	NA	NA	NA	1	3	1581	55	1585	0.997476	0.998423
C57BL6J_2	2	Yes	NA	NA	C57Bl6_6J_2_S35	Pnl4	C57BL6J_Jax	NA	NA	NA	1	0	1570	69	1571	0.999363	0.999363
C57BL6J_3	2	Yes	NA	NA	C57Bl6_6J_3_S36	Pnl4	C57BL6J_Jax	NA	NA	NA	1	1	1579	59	1581	0.998735	0.999051
C57BL6J_4	1	Yes	NA	NA	C57Bl6_6J_4_S37	Pnl4	C57BL6J_Jax	NA	NA	NA	1	1	1591	47	1593	0.998745	0.999058
C57BL6J_5	1	Yes	NA	NA	C57Bl6_6J_5_S38	Pnl4	C57BL6J_Jax	NA	NA	NA	1	2	1585	52	1588	0.998111	0.998741
C57BL6J_6	1	Yes	NA	NA	C57Bl6_6J_6_S39	Pnl4	C57BL6J_Jax	NA	NA	NA	1	1	1592	46	1594	0.998745	0.999059
C57BL6N_1_Env	2	Yes	NA	NA	C57bl6_JN_1_S40	Pnl4	C57BL6N_Env	NA	NA	NA	126	2	1449	63	1577	0.918833	0.919467
C57BL6N_2_Env	2	Yes	NA	NA	C57bl6_JN_2_S41	Pnl4	C57BL6N_Env	NA	NA	NA	125	2	1463	50	1590	0.920126	0.920755
C57BL6N_3_Env	2	Yes	NA	NA	C57bl6_JN_3_S42	Pnl4	C57BL6N_Env	NA	NA	NA	126	2	1474	38	1602	0.9201	0.920724
C57BL6N_4_CR	1	Yes	NA	NA	C57bl6_JN_4_S43	Pnl4	C57BL6N_CharlesR	NA	NA	NA	140	2	1455	43	1597	0.911083	0.911709
C57BL6N_5_CR	1	Yes	NA	NA	C57bl6_JN_5_S44	Pnl4	C57BL6N_CharlesR	NA	NA	NA	140	4	1451	45	1595	0.909718	0.910972
C57BL6N_6_CR	1	Yes	NA	NA	C57bl6_JN_6_S45	Pnl4	C57BL6N_CharlesR	NA	NA	NA	140	1	1456	43	1597	0.911709	0.912023
F44_1_S7	NA	Yes	NA	Yes	F44_1_S7	Pnl4	NA	BALBc_IL4	4	F	1	46	1548	45	1595	0.970533	0.984953
F44_2_S8	NA	Yes	NA	Yes	F44_2_S8	Pnl4	NA	BALBc_IL4	4	F	1	63	1524	52	1588	0.959698	0.979534
F44_6_S9	NA	Yes	NA	Yes	F44_6_S9	Pnl4	NA	BALBc_IL4	4	M	1	25	1570	44	1596	0.983709	0.991541
F44_8_S10	NA	Yes	NA	Yes	F44_8_S10	Pnl4	NA	BALBc_IL4	4	M	1	40	1564	35	1605	0.974455	0.986916
F44_9_S11	NA	Yes	NA	Yes	F44_9_S11	Pnl4	NA	BALBc_IL4	4	M	1	40	1560	39	1601	0.974391	0.986883
F45_1_S4	NA	Yes	NA	Yes	F45_1_S4	Pnl4	NA	BALBc_IL4	4	M	1	106	1495	38	1602	0.933208	0.966292
F45_2_S5	NA	Yes	NA	Yes	F45_2_S5	Pnl4	NA	BALBc_IL4	4	F	1	61	1530	48	1592	0.961055	0.980214
F45_3_S6	NA	Yes	NA	Yes	F45_3_S6	Pnl4	NA	BALBc_IL4	4	F	2	80	1511	47	1593	0.948525	0.973635
F46_1_S1	NA	Yes	NA	Yes	F46_1_S1	Pnl4	NA	BALBc_IL4	4	M	1	104	1488	47	1593	0.934087	0.966729
F46_3_S2	NA	Yes	NA	Yes	F46_3_S2	Pnl4	NA	BALBc_IL4	4	M	1	68	1528	43	1597	0.956794	0.978084
F46_7_S3	NA	Yes	NA	Yes	F46_7_S3	Pnl4	NA	BALBc_IL4	4	M	1	68	1520	51	1589	0.956576	0.977974
F47_3_S12	NA	Yes	NA	Yes	F47_3_S12	Pnl4	NA	BALBc_IL4	4	M	1	86	1507	46	1594	0.94542	0.972396
F47_6_S13	NA	Yes	NA	Yes	F47_6_S13	Pnl4	NA	BALBc_IL4	4	F	1	66	1517	56	1584	0.957702	0.978535
F47_7_S14	NA	Yes	NA	Yes	F47_7_S14	Pnl4	NA	BALBc_IL4	4	F	1	37	1556	46	1594	0.976161	0.987767
G4_1_S15	NA	Yes	NA	NA	G4_1_S15	Pnl4	NA	C57BL6N_Fcer	1	F	0	34	1558	48	1592	0.978643	0.989322
G4_2_S16	NA	Yes	NA	NA	G4_2_S16	Pnl4	NA	C57BL6N_Fcer	1	F	1	29	1561	49	1591	0.981144	0.990258
G4_4_S17	NA	Yes	NA	NA	G4_4_S17	Pnl4	NA	C57BL6N_Fcer	1	M	2	39	1551	48	1592	0.974246	0.986495
G4_6_S18	NA	Yes	NA	NA	G4_6_S18	Pnl4	NA	C57BL6N_Fcer	1	F	1	50	1538	51	1589	0.967904	0.983638
G4_7_S19	NA	Yes	NA	NA	G4_7_S19	Pnl4	NA	C57BL6N_Fcer	1	F	0	49	1545	46	1594	0.96926	0.98463
G5_1_S20	NA	Yes	NA	NA	G5_1_S20	Pnl4	NA	C57BL6N_Fcer	1	M	3	53	1537	47	1593	0.964846	0.981481
G5_2_S21	NA	Yes	NA	NA	G5_2_S21	Pnl4	NA	C57BL6N_Fcer	1	F	1	50	1543	46	1594	0.968005	0.983689
G5_4_S22	NA	Yes	NA	NA	G5_4_S22	Pnl4	NA	C57BL6N_Fcer	1	M	4	44	1539	53	1587	0.969754	0.983617
G5_6_S23	NA	Yes	NA	NA	G5_6_S23	Pnl4	NA	C57BL6N_Fcer	1	M	2	63	1526	49	1591	0.959145	0.978944
G5_8_S24	NA	Yes	NA	NA	G5_8_S24	Pnl4	NA	C57BL6N_Fcer	1	M	4	41	1534	61	1579	0.971501	0.984484
G6_1_S25	NA	Yes	NA	NA	G6_1_S25	Pnl4	NA	C57BL6N_Fcer	1	M	1	45	1546	48	1592	0.971106	0.985239
G6_2_S26	NA	Yes	NA	NA	G6_2_S26	Pnl4	NA	C57BL6N_Fcer	1	F	1	40	1550	49	1591	0.97423	0.986801
G6_4_S27	NA	Yes	NA	NA	G6_4_S27	Pnl4	NA	C57BL6N_Fcer	1	F	1	32	1558	49	1591	0.979258	0.989315
G6_6_S28	NA	Yes	NA	NA	G6_6_S28	Pnl4	NA	C57BL6N_Fcer	1	F	3	47	1529	61	1579	0.968334	0.983217
G6_7_S29	NA	Yes	NA	NA	G6_7_S29	Pnl4	NA	C57BL6N_Fcer	1	F	0	54	1536	50	1590	0.966038	0.983019
G7_2_S30	NA	Yes	NA	NA	G7_2_S30	Pnl4	NA	C57BL6N_Fcer	1	M	1	62	1531	46	1594	0.960477	0.979925
G7_3_S31	NA	Yes	NA	NA	G7_3_S31	Pnl4	NA	C57BL6N_Fcer	1	F	1	45	1547	47	1593	0.971124	0.985248
G7_4_S32	NA	Yes	NA	NA	G7_4_S32	Pnl4	NA	C57BL6N_Fcer	1	F	1	57	1538	44	1596	0.963659	0.981516
G7_6_S33	NA	Yes	NA	NA	G7_6_S33	Pnl4	NA	C57BL6N_Fcer	1	M	2	52	1534	52	1588	0.965995	0.982368
F50_3_S1	NA	NA	NA	Yes	F50_3_S1	Pnl5	NA	BALBc_IL4	5	M	1	17	1547	75	1565	0.988498	0.99393
F50_5_S2	NA	NA	NA	Yes	F50_5_S2	Pnl5	NA	BALBc_IL4	5	M	1	15	1558	66	1574	0.989835	0.9946
F50_7_S3	NA	NA	NA	Yes	F50_7_S3	Pnl5	NA	BALBc_IL4	5	F	2	14	1530	94	1546	0.989651	0.994179
F50_9_S4	NA	NA	NA	Yes	F50_9_S4	Pnl5	NA	BALBc_IL4	5	M	1	23	1534	82	1558	0.984596	0.991977
F51_1_S5	NA	NA	NA	Yes	F51_1_S5	Pnl5	NA	BALBc_IL4	5	M	2	23	1533	82	1558	0.983954	0.991335
F51_2_S6	NA	NA	NA	Yes	F51_2_S6	Pnl5	NA	BALBc_IL4	5	F	1	20	1537	82	1558	0.986521	0.99294
F51_3_S7	NA	NA	NA	Yes	F51_3_S7	Pnl5	NA	BALBc_IL4	5	F	1	13	1551	75	1565	0.991054	0.995208
F51_4_S8	NA	NA	NA	Yes	F51_4_S8	Pnl5	NA	BALBc_IL4	5	F	1	33	1537	69	1571	0.978358	0.988861
F51_5_S9	NA	NA	NA	Yes	F51_5_S9	Pnl5	NA	BALBc_IL4	5	F	1	18	1536	85	1555	0.987781	0.993569
F51_6_S10	NA	NA	NA	Yes	F51_6_S10	Pnl5	NA	BALBc_IL4	5	M	2	36	1518	84	1556	0.975578	0.987147
F52_10_S16	NA	NA	NA	Yes	F52_10_S16	Pnl5	NA	BALBc_IL4	5	F	4	17	1533	86	1554	0.986486	0.991956
F52_2_S11	NA	NA	NA	Yes	F52_2_S11	Pnl5	NA	BALBc_IL4	5	F	1	25	1535	79	1561	0.983344	0.991352
F52_4_S12	NA	NA	NA	Yes	F52_4_S12	Pnl5	NA	BALBc_IL4	5	F	1	22	1536	81	1559	0.985247	0.992303
F52_5_S13	NA	NA	NA	Yes	F52_5_S13	Pnl5	NA	BALBc_IL4	5	F	1	27	1517	95	1545	0.981877	0.990615
F52_6_S14	NA	NA	NA	Yes	F52_6_S14	Pnl5	NA	BALBc_IL4	5	M	1	17	1538	84	1556	0.988432	0.993895
F52_8_S15	NA	NA	NA	Yes	F52_8_S15	Pnl5	NA	BALBc_IL4	5	F	1	20	1527	92	1548	0.986434	0.992894
F54_2_S17	NA	NA	NA	Yes	F54_2_S17	Pnl5	NA	BALBc_IL4	5	M	1	25	1546	68	1572	0.983461	0.991412
F54_4_S18	NA	NA	NA	Yes	F54_4_S18	Pnl5	NA	BALBc_IL4	5	M	1	23	1536	80	1560	0.984615	0.991987
F54_5_S19	NA	NA	NA	Yes	F54_5_S19	Pnl5	NA	BALBc_IL4	5	F	2	17	1543	78	1562	0.987836	0.993278
F54_7_S20	NA	NA	NA	Yes	F54_7_S20	Pnl5	NA	BALBc_IL4	5	M	1	24	1526	89	1551	0.983881	0.991618
F56_1_S21	NA	NA	NA	Yes	F56_1_S21	Pnl5	NA	BALBc_IL4	5	NA	1	28	1513	98	1542	0.981193	0.990272
F56_4_S22	NA	NA	NA	Yes	F56_4_S22	Pnl5	NA	BALBc_IL4	5	NA	1	16	1535	88	1552	0.989046	0.994201
C57BL6J_4	2	NA	Yes	NA	C57BL6J_4	Pnl6	C57BL6J_Jax	NA	NA	F	1	1	1608	30	1610	0.998758	0.999068
C57BL6J_5	2	NA	Yes	NA	C57BL6J_5	Pnl6	C57BL6J_Jax	NA	NA	F	1	1	1608	30	1610	0.998758	0.999068
C57BL6J_6	2	NA	Yes	NA	C57BL6J_6	Pnl6	C57BL6J_Jax	NA	NA	F	1	1	1613	25	1615	0.998762	0.999071
C57BL6N_1_Env	3	NA	Yes	NA	C57BL6N_1	Pnl6	C57BL6N_Env	NA	NA	F	125	3	1477	35	1605	0.920249	0.921184
C57BL6N_4_CR	2	NA	Yes	NA	C57BL6N_4	Pnl6	C57BL6N_CharlesR	NA	NA	F	142	3	1470	25	1615	0.910217	0.911146
C57BL6N_5_CR	2	NA	Yes	NA	C57BL6N_5	Pnl6	C57BL6N_CharlesR	NA	NA	F	141	2	1467	30	1610	0.91118	0.911801
C57BL6N_6_CR	2	NA	Yes	NA	C57BL6N_6	Pnl6	C57BL6N_CharlesR	NA	NA	F	142	2	1470	26	1614	0.910781	0.9114
F0_1	NA	NA	Yes	NA	F0_1	Pnl6	BALBc_IL4	NA	NA	F	830	18	738	54	1586	0.465322	0.470996
F0_4	NA	NA	Yes	NA	F0_4	Pnl6	BALBc_IL4	NA	NA	F	842	18	738	42	1598	0.461827	0.467459
F50_3	NA	NA	NA	Yes	F50_3	Pnl6	NA	BALBc_IL4	5	M	1	19	1571	49	1591	0.987429	0.9934
F50_5	NA	NA	NA	Yes	F50_5	Pnl6	NA	BALBc_IL4	5	M	1	16	1561	62	1578	0.989227	0.994297
F50_7	NA	NA	NA	Yes	F50_7	Pnl6	NA	BALBc_IL4	5	F	1	14	1574	51	1589	0.99056	0.994965
F50_9	NA	NA	NA	Yes	F50_9	Pnl6	NA	BALBc_IL4	5	M	1	22	1572	45	1595	0.98558	0.992476
F51_1	NA	NA	NA	Yes	F51_1	Pnl6	NA	BALBc_IL4	5	M	1	25	1553	61	1579	0.983534	0.99145
F51_2	NA	NA	NA	Yes	F51_2	Pnl6	NA	BALBc_IL4	5	F	1	15	1569	55	1585	0.989905	0.994637
F65_3	NA	NA	NA	Yes	F65_3	Pnl6	NA	BALBc_IL4	6	M	1	14	1579	46	1594	0.99059	0.994981
F65_5	NA	NA	NA	Yes	F65_5	Pnl6	NA	BALBc_IL4	6	M	1	7	1581	51	1589	0.994965	0.997168
F67_10	NA	NA	NA	Yes	F67_10	Pnl6	NA	BALBc_IL4	6	F	1	17	1571	51	1589	0.988672	0.994021
F67_1M	NA	NA	NA	Yes	F67_1M	Pnl6	NA	BALBc_IL4	6	F	1	17	1581	41	1599	0.988743	0.994059
F67_3	NA	NA	NA	Yes	F67_3	Pnl6	NA	BALBc_IL4	6	F	1	15	1576	48	1592	0.98995	0.994661
F68_2	NA	NA	NA	Yes	F68_2	Pnl6	NA	BALBc_IL4	6	M	1	16	1577	46	1594	0.989335	0.994354
