# Supplementary material for: A new mouse SNP genotyping assay for speed congenics: combining flexibility, affordability, and power
Source: BMC Genomics. 2021 May 24;22:378. doi: 10.1186/s12864-021-07698-9 (PMC8142480; doi:10.1186/s12864-021-07698-9)
Supplement: Supplementary file 1 — Additional file 1: Table S1. Standard-format “bed” file showing the genomic positions of the SNPs in the mouse genotyping assay. First column = chromosome number, second column = start of the SNP position, third column = end of the SNP position, fourth column = SNP name. Table S2. Standard-format “bed” file showing the genomic positions of the probes in the mouse genotyping assay. First column = chromosome number, second column = start of the SNP position, third column = end of the SNP position, fourth column = SNP name, fifth column = score, sixth column = positive or negative DNA strand. Table S3. Metadata and genotype summaries for all samples included in the study, including samples used in the experiment comparing three batches of 48 samples (“Experiment1_3Batches”), the experiment identifying diagnostic SNPs for different strains (“Experiment2_Strains”), and the backcross experiment (“Experiment3_Backcross”). Samples included in each of these experiments are indicated by “yes” in the corresponding column; some samples were used in more than one experiment, and some samples were sequenced more than one time as technical replicates, starting from the same genomic DNA extraction (indicated in “ReplicateNumber” column). “LibraryID” = name of the sequencing library; “BatchID” = batch ID for the sequencing run; “Strain” = the strain ID for samples that were not backcrossed individuals; “DonorStrain” = the donor strain for backcrossed individuals; “BackcrossNumber” = backcross number for backcrossed individuals; “BB” = number of SNPs that were homozygous for the alternate allele; “AB” = number of SNPs that were heterozygous for the alternate allele; “AA” = number of SNPs that were homozygous for the reference allele; “failed” = number of SNPs that failed to genotype; “TotalGenotyped” = total number of SNPs successfully genotyped; “ProportionAA” = proportion of genotyped SNPs that were homozygous for the reference allele; “ProportionA” = proportion of reference allele [file 12864_2021_7698_MOESM1_ESM.zip › TableS4_20210426.xlsx]

## Sheet: Sheet1
	129S1/SvImJ	129P2/OlaHsd(E14 cell line)	129T2/SvEmsJ	129X1/SvJ	A/HeJ	A/J	A/WySnJ	AKR/J	ALR/LtJ	ALS/LtJ	BALB/cByJ	BALB/cJ	BDP/J	BPH/2J	BPL/1J	BPN/3J	BTBR T<+> tf/J	BUB/BnJ	BXSB/MpJ	C3H/HeJ	C3H/HeN	C3H/HeOuJ	C3H/HeSnJ	C3HeB/FeJ	C57BL/10J	C57BL/10SnJ	C57BL/6ByJ	C57BL/6J	C57BLKS/J	C57BR/cdJ	C57L/J	C58/J	CALB/RkJ	CASA/RkJ	CAST/EiJ	CBA/CaJ	CBA/J	CE/J	CZECHI/EiJ	CZECHII/EiJ	DBA/1J	DBA/1LacJ	DBA/2HaSmnJ	DBA/2J	DDY/JclSidSeyFrkJ	EL/SuzSeyFrkJ	FVB/NJ	I/LnJ	IS/CamRkJ
129S1/SvImJ
129P2/OlaHsd(E14 cell line)	37
129T2/SvEmsJ	18	39
129X1/SvJ	97	91	90
A/HeJ	719	667	725	616
A/J	726	670	728	617	0
A/WySnJ	704	650	705	595	0	0
AKR/J	707	643	704	615	412	419	407
ALR/LtJ	662	615	658	584	436	435	426	413
ALS/LtJ	676	622	671	602	441	440	424	395	260
BALB/cByJ	751	706	770	629	320	318	311	475	496	504
BALB/cJ	748	703	763	628	319	316	310	468	490	498	3
BDP/J	631	582	633	551	549	552	531	498	487	488	551	543
BPH/2J	616	590	615	557	525	522	516	503	520	514	484	478	456
BPL/1J	581	539	582	541	498	497	489	487	488	508	482	473	467	512
BPN/3J	611	577	612	549	598	599	576	573	573	571	567	565	514	518	513
BTBR T<+> tf/J	489	451	484	440	567	568	554	559	554	550	631	623	560	517	546	593
BUB/BnJ	670	625	667	601	465	468	456	379	384	377	503	497	507	498	508	575	589
BXSB/MpJ	737	683	743	642	635	636	623	620	611	613	702	693	632	599	641	669	625	600
C3H/HeJ	749	719	749	662	361	360	353	467	501	504	473	467	536	534	494	625	638	473	642
C3H/HeN	758	730	760	674	366	365	358	471	511	508	479	473	543	545	502	633	645	478	643	0
C3H/HeOuJ	760	730	761	673	364	363	356	469	511	511	478	471	542	544	501	632	648	479	648	1	1
C3H/HeSnJ	754	725	755	669	362	361	354	470	510	509	475	470	543	543	499	631	645	478	646	1	1	0
C3HeB/FeJ	745	716	746	661	354	352	347	461	493	499	466	460	525	532	487	619	632	471	630	1	1	0	0
C57BL/10J	939	862	939	794	764	760	750	684	653	648	761	745	628	619	688	627	670	654	425	845	848	852	851	828
C57BL/10SnJ	936	857	937	791	760	758	748	691	658	650	760	744	627	619	683	630	667	655	429	847	851	854	853	828	0
C57BL/6ByJ	959	884	961	817	799	795	784	703	681	674	784	768	644	632	696	633	691	679	436	886	890	893	892	867	38	38
C57BL/6J	964	890	966	820	807	804	793	712	689	682	794	777	648	637	702	635	694	686	445	894	897	901	900	875	43	42	5
C57BLKS/J	850	784	855	748	733	728	717	673	632	625	725	714	550	634	601	616	663	632	570	776	781	784	782	764	240	244	234	239
C57BR/cdJ	800	739	796	701	697	691	684	632	606	597	718	706	593	640	655	609	621	595	563	775	777	779	778	759	341	340	336	341	425
C57L/J	795	739	791	682	697	691	686	635	606	601	710	701	585	635	642	598	617	608	566	774	777	779	778	760	335	334	335	342	430	60
C58/J	786	728	792	684	715	711	702	608	613	606	695	680	572	587	617	623	627	609	525	766	771	772	772	752	325	330	334	339	433	364	360
CALB/RkJ	731	684	735	637	613	608	603	612	603	613	646	637	614	638	635	664	641	600	638	640	646	644	643	627	595	597	612	617	657	617	605	577
CASA/RkJ	690	653	691	608	662	651	642	642	626	639	657	650	632	665	616	649	649	631	674	695	695	699	695	682	630	633	645	650	636	624	617	613	418
CAST/EiJ	685	648	684	598	650	640	629	621	632	633	645	636	642	679	618	664	654	629	696	678	679	682	681	667	682	685	699	704	685	656	648	642	404	91
CBA/CaJ	709	676	709	626	389	388	380	482	508	508	492	489	509	538	482	580	610	478	665	202	206	205	203	202	780	782	815	821	715	707	705	720	590	683	665
CBA/J	729	702	726	648	414	412	405	466	508	512	481	475	509	514	472	582	611	469	686	184	188	187	186	182	784	784	821	827	711	710	713	694	594	654	642	143
CE/J	683	635	680	596	454	456	450	472	509	485	537	528	506	552	552	608	581	479	632	448	446	447	447	439	700	696	726	733	657	638	642	630	581	624	613	471	471
CZECHI/EiJ	695	656	696	607	698	687	678	677	694	690	690	683	669	727	662	665	701	669	689	706	707	709	707	693	678	681	706	708	697	664	656	676	495	282	243	698	675	670
CZECHII/EiJ	700	661	696	606	692	682	674	673	670	681	690	684	662	717	654	660	695	677	692	705	705	707	705	691	665	669	690	694	685	656	648	670	483	269	230	697	667	663	63
DBA/1J	674	635	671	607	514	514	504	506	518	478	556	548	436	569	525	576	603	517	669	443	448	448	445	438	727	730	759	764	593	622	633	637	632	636	628	411	407	494	659	639
DBA/1LacJ	659	629	656	600	507	507	498	494	504	472	546	539	424	559	509	567	592	509	658	435	440	440	438	430	715	716	746	751	585	612	619	626	619	621	616	399	393	490	646	626	0
DBA/2HaSmnJ	682	644	679	615	514	515	508	494	494	467	539	528	428	551	502	585	582	514	676	425	430	430	428	419	713	713	743	748	577	621	628	639	622	634	628	402	388	492	666	645	69	67
DBA/2J	690	651	687	621	523	522	516	518	509	484	559	549	446	561	536	592	605	527	692	438	443	443	440	434	724	725	754	759	582	623	625	639	636	645	640	426	414	494	669	647	72	70	74
DDY/JclSidSeyFrkJ	652	594	650	584	502	500	492	470	435	436	504	494	517	546	520	583	539	445	620	554	560	560	560	543	616	617	634	641	625	554	562	558	581	619	616	512	498	520	656	645	522	514	512	528
EL/SuzSeyFrkJ	628	580	628	570	477	474	465	483	440	414	529	521	530	534	523	591	544	435	619	545	554	553	552	538	638	639	658	663	639	573	579	585	594	637	640	524	517	531	663	651	498	491	496	508	248
FVB/NJ	677	627	679	606	442	441	427	429	369	363	515	506	521	528	519	558	557	387	630	502	507	508	507	495	673	678	694	701	654	583	597	605	584	630	625	491	478	465	695	695	516	504	507	524	368	376
I/LnJ	665	611	672	588	513	513	504	473	485	465	535	523	484	564	565	613	578	472	640	533	535	536	537	524	686	687	713	718	654	582	595	617	599	609	601	497	478	500	644	633	432	422	413	442	464	466	469
IS/CamRkJ	677	646	679	599	559	562	551	557	550	543	570	562	562	576	557	611	616	525	662	541	547	546	546	532	657	659	674	681	654	609	609	615	427	542	526	464	496	494	597	590	524	514	509	524	538	545	536	564
JF1/Ms	709	667	705	616	715	705	697	712	719	722	722	721	676	756	675	670	720	707	709	737	740	741	740	726	682	687	708	711	689	671	663	679	522	295	256	723	705	690	106	90	665	652	671	673	682	692	729	648	627
KK/HlJ	591	552	597	552	570	572	557	527	514	498	608	601	540	575	548	561	550	505	651	616	619	621	619	608	625	624	649	654	605	559	570	558	631	619	632	574	579	559	655	640	516	506	520	528	393	379	493	493	565
LEWES/EiJ	668	635	681	612	562	560	550	546	552	543	545	538	578	599	560	632	621	544	668	623	627	629	628	614	655	654	672	679	666	622	617	617	514	544	534	597	599	540	612	612	618	605	595	612	561	575	553	569	505
LG/J	655	600	653	566	379	379	365	357	401	402	412	405	458	480	468	503	571	377	596	443	445	445	444	432	639	638	671	678	625	606	610	607	564	595	598	428	451	440	652	643	498	491	466	489	458	434	462	452	501
LP/J	218	220	213	244	649	654	634	622	623	635	662	661	594	553	542	569	351	637	663	682	693	693	688	679	847	846	868	872	765	726	727	718	700	662	657	663	675	639	665	658	602	592	598	618	618	600	646	629	646
LT/SvEi	652	633	660	550	482	477	468	479	487	475	350	342	471	453	483	503	530	486	540	541	547	547	547	533	420	417	443	446	453	417	416	251	551	531	548	531	521	502	566	568	524	524	508	511	427	460	479	492	482
MA/MyJ	688	632	685	606	494	493	477	473	501	448	516	503	510	519	514	618	582	456	611	558	561	560	559	551	610	612	641	646	596	576	582	567	626	646	641	542	533	521	677	673	505	493	508	523	464	450	429	476	579
MOLC/RkJ	720	679	716	631	677	669	660	667	668	662	700	698	661	741	661	668	686	674	683	707	710	711	710	696	659	661	681	683	678	637	638	646	493	308	261	693	671	657	177	158	630	615	633	647	622	632	664	617	592
MOLD/RkJ	716	679	715	633	681	673	665	661	675	665	706	705	668	738	660	675	689	671	676	713	715	717	716	702	659	660	679	682	681	635	637	640	512	314	267	696	679	658	181	157	640	622	641	656	624	642	670	622	599
MOLF/EiJ	691	655	690	613	668	657	646	665	679	672	696	693	660	719	655	674	680	678	687	700	701	703	702	690	673	676	696	699	678	646	648	654	502	303	262	678	664	646	170	156	634	619	638	650	619	648	660	624	578
MOR/RkJ	702	641	703	588	585	583	579	492	489	469	569	552	454	449	496	442	498	485	337	652	656	657	658	641	34	34	7	5	168	235	239	241	416	450	482	584	597	516	504	493	535	527	524	538	458	469	490	509	454
MRL/MpJ	696	644	693	615	392	392	380	316	452	434	477	470	496	506	486	548	620	423	638	392	393	394	393	383	718	722	750	758	676	674	678	655	620	660	661	420	417	478	703	697	496	486	478	502	495	482	480	496	570
MSM/Ms	703	664	701	616	722	712	701	714	722	731	728	726	690	769	680	683	718	713	709	745	747	748	747	732	690	696	713	715	696	675	668	688	507	289	250	727	711	695	93	77	676	664	686	689	686	691	736	669	633
NOD.NON-H2<nb1>/LtJ	671	622	669	604	439	441	427	412	304	288	494	486	491	515	494	570	550	361	607	530	535	538	537	523	643	647	657	666	598	586	599	581	584	616	615	540	523	487	677	662	509	497	473	496	430	424	365	472	544
NOD/LtJ	680	633	678	615	444	445	431	423	313	292	501	494	502	520	502	576	559	371	614	538	544	546	544	533	650	655	665	673	606	592	605	590	600	632	631	546	529	496	695	678	516	506	483	505	438	432	373	480	558
NON/LtJ	638	596	643	579	436	431	427	450	356	358	471	460	502	525	498	577	533	418	613	508	515	516	516	501	639	641	669	672	622	587	589	590	588	619	609	502	494	477	660	645	482	474	470	499	328	358	400	456	532
NONcNZO10	641	603	642	587	462	459	453	470	394	384	496	488	500	516	513	574	527	454	597	513	519	520	519	506	630	629	655	660	614	571	573	585	582	623	603	508	502	488	653	641	488	480	471	497	353	388	407	464	518
NONcNZO5	645	603	653	592	456	452	449	462	387	394	496	482	507	534	516	586	547	436	635	517	525	525	526	511	657	659	683	689	653	600	602	609	614	641	633	514	504	493	686	667	499	490	488	516	367	378	416	458	541
NOR/LtJ	672	630	670	609	490	489	473	443	361	339	511	505	505	525	490	567	558	396	593	566	569	572	569	557	605	608	612	618	519	573	585	580	597	615	626	564	539	509	677	659	501	488	477	495	451	445	409	495	558
NZB/BlNJ	626	580	621	565	571	575	558	525	506	500	586	579	541	581	557	592	570	509	634	610	615	617	616	602	623	628	650	654	640	592	586	573	596	638	622	595	592	560	661	649	538	526	536	545	487	489	519	491	558
NZO/HlLtJ	595	553	592	532	527	528	515	496	480	465	559	550	492	543	522	539	538	484	617	603	613	611	611	597	594	596	608	611	581	539	539	550	581	608	604	580	581	517	663	650	505	497	498	518	455	440	480	468	542
NZW/LacJ	540	504	538	486	550	553	539	503	495	493	586	578	494	549	508	564	539	476	619	595	602	602	600	585	606	610	624	629	600	550	564	550	606	614	609	554	547	523	643	627	495	487	496	505	433	434	475	455	542
P/J	617	571	621	540	534	536	518	483	476	485	537	528	10	451	461	500	551	496	623	518	526	524	525	507	620	621	638	643	544	587	580	564	591	613	621	495	498	492	648	637	426	416	416	434	507	520	515	470	547
PANCEVO/EiJ	635	590	633	547	606	599	588	587	579	579	603	598	601	636	584	628	621	581	660	608	612	613	611	598	652	655	671	675	650	630	622	621	425	267	238	597	593	571	256	261	598	584	588	596	572	586	581	576	493
PERA/EiJ	703	664	706	628	533	532	520	548	565	549	568	565	596	597	555	639	608	543	681	501	507	504	504	492	702	703	726	731	698	659	658	631	366	550	531	414	456	514	615	607	547	538	531	552	543	553	515	539	247
PERC/EiJ	699	661	702	610	609	601	592	572	575	569	613	602	610	630	594	660	631	572	689	631	639	639	639	620	670	670	679	686	682	627	620	607	432	483	462	608	592	546	551	553	623	607	605	616	570	579	544	577	366
PL/J	662	608	667	609	430	433	424	355	422	446	467	454	501	508	457	544	577	426	666	469	473	472	472	462	709	708	735	741	677	653	652	635	597	642	635	473	477	490	682	674	496	487	490	522	490	483	472	493	556
Pohn1(F?9)	593	556	593	506	543	537	529	528	538	543	549	546	550	595	541	576	578	523	607	587	589	591	590	576	593	596	616	618	596	567	571	567	351	142	98	566	554	513	182	178	532	519	534	540	527	550	536	523	430
Pohn2(F?9)	651	607	649	558	591	584	575	567	582	589	597	588	597	643	588	614	636	570	664	634	637	638	637	623	640	645	662	665	643	607	604	611	386	180	144	622	610	558	232	228	590	575	587	595	569	590	583	571	483
PWK/PhJ	699	659	696	610	671	663	655	678	672	688	665	662	650	701	651	652	681	663	703	690	690	692	691	675	692	695	714	718	689	672	669	681	506	304	261	666	651	653	104	104	632	619	643	638	633	662	684	636	579
RBF/DnJ	696	658	693	607	520	515	506	486	492	471	528	521	537	543	543	598	597	469	638	561	564	564	564	550	654	654	667	673	654	622	626	607	564	565	556	554	542	538	611	609	574	561	559	583	518	539	445	543	525
RF/J	699	648	699	623	462	466	450	266	427	385	486	478	478	500	451	547	580	416	638	464	465	465	465	454	677	681	698	707	659	609	614	580	600	635	616	493	470	466	667	661	497	485	495	514	456	489	429	468	554
RIIIS/J	653	611	653	568	495	501	486	502	448	423	491	484	522	511	526	563	560	414	620	538	543	544	543	532	650	649	679	684	634	603	609	595	586	641	629	514	517	507	686	691	513	506	502	528	431	425	439	484	543
SB/LeJ	511	488	514	484	509	506	495	567	572	564	605	597	560	552	539	579	514	566	347	415	420	421	420	412	746	753	782	788	735	700	697	707	656	682	691	489	491	555	700	694	532	523	527	547	580	560	578	581	609
SEA/GnJ	674	645	685	581	417	417	403	457	473	458	268	265	269	444	465	556	556	491	633	492	499	497	495	484	670	671	687	693	619	641	628	605	588	612	614	479	460	510	659	648	477	469	444	489	467	498	505	493	547
SEC/1ReJ	723	677	733	602	322	320	316	475	478	489	117	112	513	493	471	562	616	492	672	469	474	473	471	459	747	744	765	772	706	699	689	665	623	633	624	485	474	518	667	665	501	493	483	509	487	493	493	497	547
SENCARA/PtJ	647	602	650	572	461	461	449	410	337	338	501	493	492	511	493	584	533	369	622	493	501	502	502	489	666	667	682	688	625	624	630	595	588	658	649	474	488	474	699	691	498	491	483	510	421	414	373	482	534
SENCARB/PtJ	655	611	658	580	472	473	460	411	349	352	513	503	498	516	495	583	540	371	625	509	517	518	518	504	668	667	681	689	632	625	630	596	595	658	650	486	496	478	708	695	504	496	491	517	423	422	380	490	539
SENCARC/PtJ	659	616	662	583	473	474	462	412	350	348	511	502	498	515	499	585	539	370	625	504	512	513	513	501	664	664	678	685	635	623	622	590	586	657	651	491	501	475	706	696	511	503	493	522	423	424	375	491	541
SF/CamEiJ	708	677	720	619	490	485	476	525	542	530	539	532	548	606	525	594	623	526	660	337	342	341	339	334	756	752	783	790	709	712	716	705	578	590	555	417	400	474	621	627	541	532	526	537	566	559	536	557	525
SJL/Bm	627	571	625	570	477	476	466	452	422	403	502	492	517	514	484	506	558	377	642	527	532	532	532	518	665	663	682	687	631	591	598	609	601	634	623	520	513	479	679	669	522	509	523	531	399	432	312	498	521
SJL/J	608	554	608	545	443	443	433	423	397	383	464	454	484	489	455	477	538	355	623	470	474	475	475	464	649	648	668	672	609	573	581	591	573	602	589	464	449	456	640	638	482	471	483	491	381	410	296	469	492
SKIVE/EiJ	685	640	682	597	680	672	662	665	664	672	687	678	652	717	656	645	698	670	690	693	693	695	694	678	676	681	701	702	684	659	653	679	493	293	261	694	662	659	104	89	634	621	641	644	652	647	681	635	583
SM/J	697	645	690	605	469	471	465	452	469	455	509	495	472	553	498	584	559	468	625	476	482	482	480	470	620	625	659	665	597	613	610	575	551	603	600	446	418	487	647	634	469	463	442	459	470	477	474	463	501
SPRET/EiJ	574	538	574	503	571	568	553	547	552	555	587	583	564	614	545	593	575	553	620	586	588	590	587	578	611	616	638	641	609	594	587	577	411	267	232	575	564	537	246	246	556	545	542	553	535	544	547	538	464
ST/bJ	641	590	644	573	447	444	432	454	432	435	488	477	490	525	481	560	560	448	643	484	491	489	487	479	637	641	674	681	623	607	609	587	559	580	582	463	455	481	651	639	497	484	497	499	390	399	389	439	515
SWR/J	639	580	636	581	494	491	480	472	391	376	529	523	523	533	525	556	558	369	619	541	545	547	547	534	644	646	664	671	623	587	587	582	554	622	613	511	502	504	688	681	542	534	543	552	373	397	250	491	523
SWXL4/TyJ	729	677	721	629	603	602	588	578	510	525	635	630	561	585	613	594	564	511	578	670	673	675	673	658	481	481	491	497	517	282	246	476	578	606	628	615	633	587	676	668	585	575	583	593	486	509	472	573	567
TIRANO/EiJ	705	671	710	627	602	597	588	585	586	572	581	574	607	614	601	652	635	570	696	582	582	584	583	570	708	706	724	730	716	682	680	669	479	493	473	592	569	531	531	528	616	599	599	613	585	609	551	589	462
WMP/PasDnJ	693	658	694	621	600	597	581	563	597	589	605	598	599	625	606	624	634	570	673	619	623	623	621	609	673	673	695	702	669	672	668	647	490	466	452	602	583	562	505	513	616	601	617	623	591	603	584	606	480
WSB/EiJ	665	628	670	595	594	588	582	552	549	549	594	584	580	605	561	629	608	559	655	608	614	614	613	595	639	638	664	669	667	643	639	610	535	525	501	602	579	553	566	560	600	585	593	603	529	543	544	574	500
YBR/EiJ	665	619	671	613	549	548	535	567	517	506	565	558	493	553	533	590	559	510	587	596	604	605	603	588	575	572	594	600	555	543	527	539	567	585	588	551	565	545	650	639	529	519	516	536	489	463	518	506	572
ZALENDE/EiJ	709	676	709	627	597	592	584	578	585	573	575	569	603	618	606	649	639	568	681	585	587	587	588	574	693	692	714	720	704	684	675	647	478	488	467	594	566	539	519	518	611	594	598	607	595	608	563	591	476
[truncated: 53 more columns]
